# Supplementary material for: Ginkgetin Alleviates Inflammation and Senescence by Targeting STING
Source: Adv Sci (Weinh). 2024 Nov 19;12(2):2407222. doi: 10.1002/advs.202407222 (PMC11727237; doi:10.1002/advs.202407222)
Supplement: Supplementary file 2 — Supplemental Table 1 [file ADVS-12-2407222-s002.xlsx]

## Sheet: pathway_for_Ginkgetin
Table S1. The potential “on-target” signaling pathways of Ginkgetin predicted by GDOP.
Term	Score
REACTOME_RUNX1_REGULATES_TRANSCRIPTION_OF_GENES_INVOLVED_IN_WNT_SIGNALING	0.9938
REACTOME_BUTYROPHILIN_BTN_FAMILY_INTERACTIONS	0.9931
REACTOME_ENDOGENOUS_STEROLS	0.9846
REACTOME_FRUCTOSE_METABOLISM	0.9794
REACTOME_AZATHIOPRINE_ADME	0.9791
REACTOME_RHOQ_GTPASE_CYCLE	0.9702
REACTOME_STING_MEDIATED_INDUCTION_OF_HOST_IMMUNE_RESPONSES	0.969
REACTOME_METABOLIC_DISORDERS_OF_BIOLOGICAL_OXIDATION_ENZYMES	0.9669
REACTOME_DEFECTIVE_CFTR_CAUSES_CYSTIC_FIBROSIS	0.9666
REACTOME_LATE_ENDOSOMAL_MICROAUTOPHAGY	0.9632
REACTOME_ESTROGEN_BIOSYNTHESIS	0.9628
REACTOME_NUCLEOTIDE_CATABOLISM	0.9516
REACTOME_RUNX1_REGULATES_ESTROGEN_RECEPTOR_MEDIATED_TRANSCRIPTION	0.9502
REACTOME_AGGREPHAGY	0.9502
REACTOME_PREGNENOLONE_BIOSYNTHESIS	0.9468
REACTOME_NOREPINEPHRINE_NEUROTRANSMITTER_RELEASE_CYCLE	0.9465
REACTOME_EXTRINSIC_PATHWAY_OF_FIBRIN_CLOT_FORMATION	0.9435
REACTOME_WNT_MEDIATED_ACTIVATION_OF_DVL	0.9209
REACTOME_INTEGRIN_SIGNALING	0.9058
REACTOME_NEUROTRANSMITTER_RELEASE_CYCLE	0.9037
REACTOME_ABACAVIR_ADME	0.9031
REACTOME_NETRIN_1_SIGNALING	0.9002
REACTOME_HEME_SIGNALING	0.8948
REACTOME_RUNX1_REGULATES_TRANSCRIPTION_OF_GENES_INVOLVED_IN_DIFFERENTIATION_OF_MYELOID_CELLS	0.893
REACTOME_PURINE_CATABOLISM	0.8912
REACTOME_SYNTHESIS_OF_15_EICOSATETRAENOIC_ACID_DERIVATIVES	0.8884
REACTOME_TRAFFICKING_OF_AMPA_RECEPTORS	0.8862
REACTOME_TRP_CHANNELS	0.88
REACTOME_RHO_GTPASES_ACTIVATE_NADPH_OXIDASES	0.8788
REACTOME_IRF3_MEDIATED_INDUCTION_OF_TYPE_I_IFN	0.8774
REACTOME_THE_CANONICAL_RETINOID_CYCLE_IN_RODS_TWILIGHT_VISION	0.873
REACTOME_METHYLATION	0.8718
REACTOME_PARACETAMOL_ADME	0.8685
REACTOME_RHOU_GTPASE_CYCLE	0.8659
REACTOME_METABOLISM_OF_STEROID_HORMONES	0.8641
REACTOME_EGFR_TRANSACTIVATION_BY_GASTRIN	0.8636
REACTOME_DOPAMINE_CLEARANCE_FROM_THE_SYNAPTIC_CLEFT	0.8627
REACTOME_ATORVASTATIN_ADME	0.8554
REACTOME_CYTOSOLIC_SENSORS_OF_PATHOGEN_ASSOCIATED_DNA	0.8518
REACTOME_METABOLISM_OF_FAT_SOLUBLE_VITAMINS	0.8453
REACTOME_INFLAMMASOMES	0.8429
REACTOME_DSCAM_INTERACTIONS	0.8425
REACTOME_ABACAVIR_TRANSMEMBRANE_TRANSPORT	0.8367
REACTOME_REGULATION_OF_CHOLESTEROL_BIOSYNTHESIS_BY_SREBP_SREBF	0.8241
REACTOME_CHAPERONE_MEDIATED_AUTOPHAGY	0.821
REACTOME_INTERLEUKIN_2_SIGNALING	0.8149
REACTOME_WNT5A_DEPENDENT_INTERNALIZATION_OF_FZD4	0.8083
REACTOME_DEFECTIVE_FACTOR_IX_CAUSES_HEMOPHILIA_B	0.8069
REACTOME_TRANSCRIPTION_OF_E2F_TARGETS_UNDER_NEGATIVE_CONTROL_BY_DREAM_COMPLEX	0.8049
REACTOME_MECP2_REGULATES_TRANSCRIPTION_FACTORS	0.8035
REACTOME_HUR_ELAVL1_BINDS_AND_STABILIZES_MRNA	0.7945
REACTOME_SUMOYLATION_OF_DNA_REPLICATION_PROTEINS	0.7943
REACTOME_TRANSCRIPTIONAL_ACTIVATION_OF_MITOCHONDRIAL_BIOGENESIS	0.7893
REACTOME_GAMMA_CARBOXYLATION_TRANSPORT_AND_AMINO_TERMINAL_CLEAVAGE_OF_PROTEINS	0.7891
REACTOME_CONDENSATION_OF_PROMETAPHASE_CHROMOSOMES	0.7794
REACTOME_ACTIVATION_OF_GENE_EXPRESSION_BY_SREBF_SREBP	0.77
REACTOME_SYNDECAN_INTERACTIONS	0.7685
REACTOME_SYNTHESIS_OF_BILE_ACIDS_AND_BILE_SALTS_VIA_24_HYDROXYCHOLESTEROL	0.7477
REACTOME_SIGNALING_BY_MEMBRANE_TETHERED_FUSIONS_OF_PDGFRA_OR_PDGFRB	0.7456
REACTOME_GLYCOGEN_METABOLISM	0.743
REACTOME_STAT5_ACTIVATION_DOWNSTREAM_OF_FLT3_ITD_MUTANTS	0.7408
REACTOME_COOPERATION_OF_PDCL_PHLP1_AND_TRIC_CCT_IN_G_PROTEIN_BETA_FOLDING	0.7353
REACTOME_MELANIN_BIOSYNTHESIS	0.7327
REACTOME_SIGNAL_REGULATORY_PROTEIN_FAMILY_INTERACTIONS	0.7229
REACTOME_GPER1_SIGNALING	0.7191
REACTOME_SIGNALING_BY_WNT_IN_CANCER	0.7083
REACTOME_INTRINSIC_PATHWAY_OF_FIBRIN_CLOT_FORMATION	0.7075
REACTOME_FLT3_SIGNALING_IN_DISEASE	0.7071
REACTOME_PLASMA_LIPOPROTEIN_ASSEMBLY	0.7055
REACTOME_REGULATION_OF_FOXO_TRANSCRIPTIONAL_ACTIVITY_BY_ACETYLATION	0.7054
REACTOME_DEFECTIVE_FACTOR_VIII_CAUSES_HEMOPHILIA_A	0.6799
REACTOME_GLUCURONIDATION	0.6735
REACTOME_GLYCOGEN_STORAGE_DISEASES	0.6669
REACTOME_MAPK_TARGETS_NUCLEAR_EVENTS_MEDIATED_BY_MAP_KINASES	0.6608
REACTOME_SIGNALLING_TO_RAS	0.6604
REACTOME_NRAGE_SIGNALS_DEATH_THROUGH_JNK	0.6604
REACTOME_HEME_DEGRADATION	0.6562
REACTOME_TRAFFICKING_OF_GLUR2_CONTAINING_AMPA_RECEPTORS	0.6544
REACTOME_BMAL1_CLOCK_NPAS2_ACTIVATES_CIRCADIAN_GENE_EXPRESSION	0.651
REACTOME_SHC1_EVENTS_IN_EGFR_SIGNALING	0.6496
REACTOME_ACTIVATION_OF_PPARGC1A_PGC_1ALPHA_BY_PHOSPHORYLATION	0.649
REACTOME_ORGANIC_CATION_ANION_ZWITTERION_TRANSPORT	0.6449
REACTOME_DISINHIBITION_OF_SNARE_FORMATION	0.643
REACTOME_ROLE_OF_SECOND_MESSENGERS_IN_NETRIN_1_SIGNALING	0.6305
REACTOME_RORA_ACTIVATES_GENE_EXPRESSION	0.6282
REACTOME_REGULATION_OF_KIT_SIGNALING	0.6272
REACTOME_GLYCOGEN_BREAKDOWN_GLYCOGENOLYSIS	0.6237
REACTOME_DEFECTS_OF_CONTACT_ACTIVATION_SYSTEM_CAS_AND_KALLIKREIN_KININ_SYSTEM_KKS	0.6197
REACTOME_SYNTHESIS_OF_BILE_ACIDS_AND_BILE_SALTS_VIA_7ALPHA_HYDROXYCHOLESTEROL	0.612
REACTOME_NEGATIVE_REGULATION_OF_MAPK_PATHWAY	0.6082
REACTOME_DAP12_INTERACTIONS	0.6082
REACTOME_SARS_COV_1_INFECTION	0.6042
REACTOME_PLASMA_LIPOPROTEIN_CLEARANCE	0.5905
REACTOME_NON_INTEGRIN_MEMBRANE_ECM_INTERACTIONS	0.5901
REACTOME_MYOGENESIS	0.5856
REACTOME_VEGF_LIGAND_RECEPTOR_INTERACTIONS	0.5762
REACTOME_SCAVENGING_BY_CLASS_B_RECEPTORS	0.5724
REACTOME_SYNTHESIS_OF_BILE_ACIDS_AND_BILE_SALTS_VIA_27_HYDROXYCHOLESTEROL	0.5695
REACTOME_DISEASES_OF_CARBOHYDRATE_METABOLISM	0.5683
REACTOME_RECYCLING_OF_BILE_ACIDS_AND_SALTS	0.5619
REACTOME_BILE_ACID_AND_BILE_SALT_METABOLISM	0.5598
REACTOME_BH3_ONLY_PROTEINS_ASSOCIATE_WITH_AND_INACTIVATE_ANTI_APOPTOTIC_BCL_2_MEMBERS	0.5587
REACTOME_SYNTHESIS_OF_BILE_ACIDS_AND_BILE_SALTS	0.5433
REACTOME_SIGNALING_BY_FLT3_FUSION_PROTEINS	0.538
REACTOME_APOPTOTIC_EXECUTION_PHASE	0.5374
REACTOME_SYNTHESIS_OF_LEUKOTRIENES_LT_AND_EOXINS_EX	0.536
REACTOME_CA2_PATHWAY	0.5326
REACTOME_RECEPTOR_MEDIATED_MITOPHAGY	0.5251
REACTOME_SYNTHESIS_OF_PC	0.5199
REACTOME_FORMATION_OF_FIBRIN_CLOT_CLOTTING_CASCADE	0.5101
REACTOME_DEPOLYMERISATION_OF_THE_NUCLEAR_LAMINA	0.5051
REACTOME_NUCLEAR_EVENTS_KINASE_AND_TRANSCRIPTION_FACTOR_ACTIVATION	0.5027
REACTOME_INTERLEUKIN_18_SIGNALING	0.4986
REACTOME_PTK6_PROMOTES_HIF1A_STABILIZATION	0.4983
REACTOME_THE_ROLE_OF_NEF_IN_HIV_1_REPLICATION_AND_DISEASE_PATHOGENESIS	0.497
REACTOME_TRIGLYCERIDE_CATABOLISM	0.4923
REACTOME_ACTIVATED_TAK1_MEDIATES_P38_MAPK_ACTIVATION	0.4855
REACTOME_GAMMA_CARBOXYLATION_HYPUSINE_FORMATION_AND_ARYLSULFATASE_ACTIVATION	0.483
REACTOME_UPTAKE_AND_ACTIONS_OF_BACTERIAL_TOXINS	0.479
REACTOME_TRANSPORT_OF_VITAMINS_NUCLEOSIDES_AND_RELATED_MOLECULES	0.4721
REACTOME_KILLING_MECHANISMS	0.4676
REACTOME_SYNTHESIS_OF_LIPOXINS_LX	0.465
REACTOME_REMOVAL_OF_AMINOTERMINAL_PROPEPTIDES_FROM_GAMMA_CARBOXYLATED_PROTEINS	0.4631
REACTOME_CD209_DC_SIGN_SIGNALING	0.4411
REACTOME_ERYTHROCYTES_TAKE_UP_OXYGEN_AND_RELEASE_CARBON_DIOXIDE	0.4393
REACTOME_NICOTINATE_METABOLISM	0.4352
REACTOME_PLASMA_LIPOPROTEIN_REMODELING	0.434
REACTOME_ACTIVATION_OF_BH3_ONLY_PROTEINS	0.4284
REACTOME_ETHANOL_OXIDATION	0.4273
REACTOME_SUMOYLATION_OF_TRANSCRIPTION_COFACTORS	0.4244
REACTOME_IRON_UPTAKE_AND_TRANSPORT	0.4228
REACTOME_CHREBP_ACTIVATES_METABOLIC_GENE_EXPRESSION	0.4215
REACTOME_NR1H3_NR1H2_REGULATE_GENE_EXPRESSION_LINKED_TO_CHOLESTEROL_TRANSPORT_AND_EFFLUX	0.4197
REACTOME_PECAM1_INTERACTIONS	0.4192
REACTOME_CHYLOMICRON_ASSEMBLY	0.415
REACTOME_RHOJ_GTPASE_CYCLE	0.4143
REACTOME_SEMA4D_IN_SEMAPHORIN_SIGNALING	0.3999
REACTOME_PROTEIN_METHYLATION	0.3963
REACTOME_COMMON_PATHWAY_OF_FIBRIN_CLOT_FORMATION	0.3959
REACTOME_EGFR_INTERACTS_WITH_PHOSPHOLIPASE_C_GAMMA	0.3941
REACTOME_SIGNALING_BY_RETINOIC_ACID	0.3936
REACTOME_SMOOTH_MUSCLE_CONTRACTION	0.3932
REACTOME_NR1H2_AND_NR1H3_MEDIATED_SIGNALING	0.3915
REACTOME_REGULATION_OF_INNATE_IMMUNE_RESPONSES_TO_CYTOSOLIC_DNA	0.3817
REACTOME_DAG_AND_IP3_SIGNALING	0.3806
REACTOME_AKT_PHOSPHORYLATES_TARGETS_IN_THE_CYTOSOL	0.3797
REACTOME_NOTCH3_ACTIVATION_AND_TRANSMISSION_OF_SIGNAL_TO_THE_NUCLEUS	0.3791
REACTOME_RUNX1_INTERACTS_WITH_CO_FACTORS_WHOSE_PRECISE_EFFECT_ON_RUNX1_TARGETS_IS_NOT_KNOWN	0.3781
REACTOME_SCAVENGING_BY_CLASS_A_RECEPTORS	0.3777
REACTOME_SIGNALING_BY_BMP	0.3752
REACTOME_METABOLISM_OF_ANGIOTENSINOGEN_TO_ANGIOTENSINS	0.3736
REACTOME_ACTIVATION_OF_THE_AP_1_FAMILY_OF_TRANSCRIPTION_FACTORS	0.3723
REACTOME_DOPAMINE_NEUROTRANSMITTER_RELEASE_CYCLE	0.3712
REACTOME_DECTIN_2_FAMILY	0.3711
REACTOME_SIGNALING_BY_ERYTHROPOIETIN	0.3638
REACTOME_LDL_CLEARANCE	0.3628
REACTOME_EGFR_DOWNREGULATION	0.3626
REACTOME_TRANSPORT_OF_ORGANIC_ANIONS	0.3624
REACTOME_P38MAPK_EVENTS	0.3624
REACTOME_JNK_C_JUN_KINASES_PHOSPHORYLATION_AND_ACTIVATION_MEDIATED_BY_ACTIVATED_HUMAN_TAK1	0.3603
REACTOME_VOLTAGE_GATED_POTASSIUM_CHANNELS	0.3598
REACTOME_ACTIVATED_NTRK2_SIGNALS_THROUGH_FYN	0.3587
REACTOME_INTERCONVERSION_OF_NUCLEOTIDE_DI_AND_TRIPHOSPHATES	0.3586
REACTOME_GABA_RECEPTOR_ACTIVATION	0.3575
REACTOME_CELLULAR_HEXOSE_TRANSPORT	0.3566
REACTOME_GAP_JUNCTION_TRAFFICKING_AND_REGULATION	0.3545
REACTOME_SIGNALING_BY_NOTCH3	0.3538
REACTOME_REVERSIBLE_HYDRATION_OF_CARBON_DIOXIDE	0.3521
REACTOME_HDL_REMODELING	0.347
REACTOME_VLDL_ASSEMBLY	0.3427
REACTOME_INTERLEUKIN_37_SIGNALING	0.341
REACTOME_GABA_SYNTHESIS_RELEASE_REUPTAKE_AND_DEGRADATION	0.3337
REACTOME_REGULATION_OF_GENE_EXPRESSION_BY_HYPOXIA_INDUCIBLE_FACTOR	0.3325
REACTOME_NEGATIVE_REGULATION_OF_MET_ACTIVITY	0.3323
REACTOME_FLT3_SIGNALING_THROUGH_SRC_FAMILY_KINASES	0.3317
REACTOME_DETOXIFICATION_OF_REACTIVE_OXYGEN_SPECIES	0.3316
REACTOME_SIGNALING_BY_NTRK3_TRKC	0.3266
REACTOME_TGF_BETA_RECEPTOR_SIGNALING_IN_EMT_EPITHELIAL_TO_MESENCHYMAL_TRANSITION	0.3175
REACTOME_SIGNALING_BY_FLT3_ITD_AND_TKD_MUTANTS	0.3139
REACTOME_ERBB2_REGULATES_CELL_MOTILITY	0.31
REACTOME_HEME_BIOSYNTHESIS	0.3081
REACTOME_LYSOSPHINGOLIPID_AND_LPA_RECEPTORS	0.3035
REACTOME_CHOLESTEROL_BIOSYNTHESIS	0.2998
REACTOME_METABOLISM_OF_POLYAMINES	0.2915
REACTOME_FATTY_ACYL_COA_BIOSYNTHESIS	0.2911
REACTOME_AMINO_ACIDS_REGULATE_MTORC1	0.2898
REACTOME_INACTIVATION_OF_CSF3_G_CSF_SIGNALING	0.2893
REACTOME_SYNTHESIS_OF_5_EICOSATETRAENOIC_ACIDS	0.2882
REACTOME_HSF1_DEPENDENT_TRANSACTIVATION	0.2857
REACTOME_ERYTHROPOIETIN_ACTIVATES_PHOSPHOINOSITIDE_3_KINASE_PI3K	0.2852
REACTOME_UPTAKE_AND_FUNCTION_OF_DIPHTHERIA_TOXIN	0.2851
REACTOME_NGF_INDEPENDANT_TRKA_ACTIVATION	0.285
REACTOME_HDL_CLEARANCE	0.2769
REACTOME_SYNTHESIS_OF_IP2_IP_AND_INS_IN_THE_CYTOSOL	0.2753
REACTOME_CARGO_CONCENTRATION_IN_THE_ER	0.2747
REACTOME_TRAF6_MEDIATED_NF_KB_ACTIVATION	0.2738
REACTOME_PLATELET_SENSITIZATION_BY_LDL	0.2729
REACTOME_NUCLEAR_ENVELOPE_BREAKDOWN	0.2729
REACTOME_GENERATION_OF_SECOND_MESSENGER_MOLECULES	0.2684
REACTOME_NICOTINAMIDE_SALVAGING	0.2629
REACTOME_MITOPHAGY	0.2625
REACTOME_INTERLEUKIN_9_SIGNALING	0.2588
REACTOME_NITRIC_OXIDE_STIMULATES_GUANYLATE_CYCLASE	0.2546
REACTOME_ABC_TRANSPORTERS_IN_LIPID_HOMEOSTASIS	0.2533
REACTOME_PASSIVE_TRANSPORT_BY_AQUAPORINS	0.2527
REACTOME_CYTOPROTECTION_BY_HMOX1	0.2525
REACTOME_APOPTOTIC_CLEAVAGE_OF_CELLULAR_PROTEINS	0.251
REACTOME_PYRUVATE_METABOLISM_AND_CITRIC_ACID_TCA_CYCLE	0.2458
REACTOME_EPHB_MEDIATED_FORWARD_SIGNALING	0.2446
REACTOME_INTERLEUKIN_RECEPTOR_SHC_SIGNALING	0.2419
REACTOME_NOD1_2_SIGNALING_PATHWAY	0.2409
REACTOME_SYNTHESIS_OF_PIPS_AT_THE_PLASMA_MEMBRANE	0.2389
REACTOME_NRIF_SIGNALS_CELL_DEATH_FROM_THE_NUCLEUS	0.2382
REACTOME_PRESYNAPTIC_DEPOLARIZATION_AND_CALCIUM_CHANNEL_OPENING	0.236
REACTOME_TGF_BETA_RECEPTOR_SIGNALING_ACTIVATES_SMADS	0.2352
REACTOME_SEMA4D_MEDIATED_INHIBITION_OF_CELL_ATTACHMENT_AND_MIGRATION	0.2333
REACTOME_GLUTAMATE_AND_GLUTAMINE_METABOLISM	0.2314
REACTOME_REGULATION_OF_RUNX1_EXPRESSION_AND_ACTIVITY	0.2299
REACTOME_ADP_SIGNALLING_THROUGH_P2Y_PURINOCEPTOR_1	0.2276
REACTOME_EPH_EPHRIN_MEDIATED_REPULSION_OF_CELLS	0.227
REACTOME_LONG_TERM_POTENTIATION	0.2266
REACTOME_ORGANIC_ANION_TRANSPORT	0.2266
REACTOME_DAP12_SIGNALING	0.2203
REACTOME_RHOH_GTPASE_CYCLE	0.2191
REACTOME_FATTY_ACIDS	0.2183
REACTOME_NR1H2_NR1H3_REGULATE_GENE_EXPRESSION_LINKED_TO_LIPOGENESIS	0.2168
REACTOME_DRUG_MEDIATED_INHIBITION_OF_CDK4_CDK6_ACTIVITY	0.2155
REACTOME_CA2_ACTIVATED_K_CHANNELS	0.214
REACTOME_METABOLISM_OF_PORPHYRINS	0.2136
REACTOME_PURINE_RIBONUCLEOSIDE_MONOPHOSPHATE_BIOSYNTHESIS	0.2129
REACTOME_PYRUVATE_METABOLISM	0.2102
REACTOME_RHO_GTPASES_ACTIVATE_KTN1	0.2072
REACTOME_ACETYLCHOLINE_INHIBITS_CONTRACTION_OF_OUTER_HAIR_CELLS	0.2052
REACTOME_VITAMIN_B5_PANTOTHENATE_METABOLISM	0.2011
REACTOME_TRYPTOPHAN_CATABOLISM	0.2005
REACTOME_ADVANCED_GLYCOSYLATION_ENDPRODUCT_RECEPTOR_SIGNALING	0.2003
REACTOME_RHO_GTPASES_ACTIVATE_WASPS_AND_WAVES	0.1984
REACTOME_LYSINE_CATABOLISM	0.1982
REACTOME_ONCOGENE_INDUCED_SENESCENCE	0.1974
REACTOME_SIGNALING_BY_CTNNB1_PHOSPHO_SITE_MUTANTS	0.1971
REACTOME_HDL_ASSEMBLY	0.1954
REACTOME_NUCLEOTIDE_LIKE_PURINERGIC_RECEPTORS	0.1916
REACTOME_RUNX3_REGULATES_P14_ARF	0.191
REACTOME_REGULATION_OF_IFNA_IFNB_SIGNALING	0.1896
REACTOME_CHYLOMICRON_REMODELING	0.1889
REACTOME_EPHRIN_SIGNALING	0.1875
REACTOME_DNA_METHYLATION	0.1874
REACTOME_REGULATION_OF_RUNX3_EXPRESSION_AND_ACTIVITY	0.1866
REACTOME_REGULATION_OF_SIGNALING_BY_CBL	0.1862
REACTOME_PHASE_2_PLATEAU_PHASE	0.1849
REACTOME_SYNAPTIC_ADHESION_LIKE_MOLECULES	0.1843
REACTOME_RHOBTB3_ATPASE_CYCLE	0.18
REACTOME_SUMOYLATION_OF_DNA_METHYLATION_PROTEINS	0.1798
REACTOME_METABOLISM_OF_AMINE_DERIVED_HORMONES	0.1776
REACTOME_STAT3_NUCLEAR_EVENTS_DOWNSTREAM_OF_ALK_SIGNALING	0.1762
REACTOME_ACTIVATION_OF_TRKA_RECEPTORS	0.1758
REACTOME_THE_PHOTOTRANSDUCTION_CASCADE	0.1731
REACTOME_N_GLYCAN_TRIMMING_IN_THE_ER_AND_CALNEXIN_CALRETICULIN_CYCLE	0.1719
REACTOME_GRB2_EVENTS_IN_ERBB2_SIGNALING	0.1716
REACTOME_RESOLUTION_OF_D_LOOP_STRUCTURES	0.1703
REACTOME_INTERLEUKIN_15_SIGNALING	0.17
REACTOME_SEROTONIN_NEUROTRANSMITTER_RELEASE_CYCLE	0.1685
REACTOME_SIGNALING_BY_CSF3_G_CSF	0.166
REACTOME_CTLA4_INHIBITORY_SIGNALING	0.1635
REACTOME_INTERLEUKIN_12_FAMILY_SIGNALING	0.1634
REACTOME_INTESTINAL_ABSORPTION	0.1627
REACTOME_PHASE_3_RAPID_REPOLARISATION	0.1625
REACTOME_ASSOCIATION_OF_TRIC_CCT_WITH_TARGET_PROTEINS_DURING_BIOSYNTHESIS	0.1604
REACTOME_SENSORY_PROCESSING_OF_SOUND_BY_OUTER_HAIR_CELLS_OF_THE_COCHLEA	0.1586
REACTOME_NOTCH2_INTRACELLULAR_DOMAIN_REGULATES_TRANSCRIPTION	0.158
REACTOME_NUCLEOTIDE_BIOSYNTHESIS	0.1559
REACTOME_LYSOSOME_VESICLE_BIOGENESIS	0.1549
REACTOME_DISASSEMBLY_OF_THE_DESTRUCTION_COMPLEX_AND_RECRUITMENT_OF_AXIN_TO_THE_MEMBRANE	0.1539
REACTOME_TRIGLYCERIDE_METABOLISM	0.1538
REACTOME_COBALAMIN_CBL_VITAMIN_B12_TRANSPORT_AND_METABOLISM	0.1531
REACTOME_COMPLEX_I_BIOGENESIS	0.1524
REACTOME_MET_ACTIVATES_PTPN11	0.1514
REACTOME_NEGATIVE_REGULATION_OF_FGFR1_SIGNALING	0.1512
REACTOME_PTK6_REGULATES_RHO_GTPASES_RAS_GTPASE_AND_MAP_KINASES	0.1509
REACTOME_ACTIVATION_OF_IRF3_IRF7_MEDIATED_BY_TBK1_IKK_EPSILON	0.1503
REACTOME_ARYL_HYDROCARBON_RECEPTOR_SIGNALLING	0.1502
REACTOME_RA_BIOSYNTHESIS_PATHWAY	0.15
REACTOME_CD22_MEDIATED_BCR_REGULATION	0.1489
REACTOME_BASIGIN_INTERACTIONS	0.148
REACTOME_ACYL_CHAIN_REMODELLING_OF_PI	0.1468
REACTOME_EPHA_MEDIATED_GROWTH_CONE_COLLAPSE	0.1434
REACTOME_EICOSANOID_LIGAND_BINDING_RECEPTORS	0.1421
REACTOME_ALPHA_DEFENSINS	0.1417
REACTOME_BETA_CATENIN_PHOSPHORYLATION_CASCADE	0.1399
REACTOME_NR1H2_NR1H3_REGULATE_GENE_EXPRESSION_TO_LIMIT_CHOLESTEROL_UPTAKE	0.1376
REACTOME_RAS_ACTIVATION_UPON_CA2_INFLUX_THROUGH_NMDA_RECEPTOR	0.1355
REACTOME_SIGNALLING_TO_P38_VIA_RIT_AND_RIN	0.1347
REACTOME_DIGESTION_AND_ABSORPTION	0.1343
REACTOME_CGMP_EFFECTS	0.1325
REACTOME_INTERACTION_BETWEEN_L1_AND_ANKYRINS	0.1296
REACTOME_UNBLOCKING_OF_NMDA_RECEPTORS_GLUTAMATE_BINDING_AND_ACTIVATION	0.1277
REACTOME_DEFECTIVE_F9_ACTIVATION	0.1276
REACTOME_MET_ACTIVATES_PTK2_SIGNALING	0.1271
REACTOME_MISCELLANEOUS_SUBSTRATES	0.1269
REACTOME_NOTCH2_ACTIVATION_AND_TRANSMISSION_OF_SIGNAL_TO_THE_NUCLEUS	0.1254
REACTOME_RAS_PROCESSING	0.125
REACTOME_ELASTIC_FIBRE_FORMATION	0.122
REACTOME_CHOLINE_CATABOLISM	0.1217
REACTOME_DISEASES_OF_DNA_REPAIR	0.1211
REACTOME_TNFR1_INDUCED_PROAPOPTOTIC_SIGNALING	0.1208
REACTOME_DNA_DAMAGE_BYPASS	0.1206
REACTOME_TRAF6_MEDIATED_IRF7_ACTIVATION	0.1195
REACTOME_SEMA4D_INDUCED_CELL_MIGRATION_AND_GROWTH_CONE_COLLAPSE	0.1191
REACTOME_RUNX3_REGULATES_WNT_SIGNALING	0.1188
REACTOME_CD163_MEDIATING_AN_ANTI_INFLAMMATORY_RESPONSE	0.118
REACTOME_HDR_THROUGH_SINGLE_STRAND_ANNEALING_SSA	0.1177
REACTOME_GROWTH_HORMONE_RECEPTOR_SIGNALING	0.117
REACTOME_MITOCHONDRIAL_IRON_SULFUR_CLUSTER_BIOGENESIS	0.1158
REACTOME_INTERLEUKIN_7_SIGNALING	0.1157
REACTOME_ERYTHROCYTES_TAKE_UP_CARBON_DIOXIDE_AND_RELEASE_OXYGEN	0.1154
REACTOME_CRISTAE_FORMATION	0.1152
REACTOME_INLA_MEDIATED_ENTRY_OF_LISTERIA_MONOCYTOGENES_INTO_HOST_CELLS	0.1148
REACTOME_TRNA_MODIFICATION_IN_THE_NUCLEUS_AND_CYTOSOL	0.1142
REACTOME_DOWNREGULATION_OF_TGF_BETA_RECEPTOR_SIGNALING	0.114
REACTOME_VITAMIN_C_ASCORBATE_METABOLISM	0.114
REACTOME_SYNTHESIS_SECRETION_AND_DEACYLATION_OF_GHRELIN	0.1139
REACTOME_SIGNALING_BY_ALK_IN_CANCER	0.1114
REACTOME_G_BETA_GAMMA_SIGNALLING_THROUGH_PI3KGAMMA	0.1105
REACTOME_NOTCH4_INTRACELLULAR_DOMAIN_REGULATES_TRANSCRIPTION	0.1103
REACTOME_RAP1_SIGNALLING	0.1101
REACTOME_INSERTION_OF_TAIL_ANCHORED_PROTEINS_INTO_THE_ENDOPLASMIC_RETICULUM_MEMBRANE	0.1091
REACTOME_RESOLUTION_OF_D_LOOP_STRUCTURES_THROUGH_SYNTHESIS_DEPENDENT_STRAND_ANNEALING_SDSA	0.109
REACTOME_REGULATION_OF_IFNG_SIGNALING	0.1076
REACTOME_ASSEMBLY_AND_CELL_SURFACE_PRESENTATION_OF_NMDA_RECEPTORS	0.1072
REACTOME_KINESINS	0.1064
REACTOME_ROBO_RECEPTORS_BIND_AKAP5	0.1064
REACTOME_MTOR_SIGNALLING	0.1047
REACTOME_PROLONGED_ERK_ACTIVATION_EVENTS	0.1043
REACTOME_GENE_AND_PROTEIN_EXPRESSION_BY_JAK_STAT_SIGNALING_AFTER_INTERLEUKIN_12_STIMULATION	0.1041
REACTOME_INCRETIN_SYNTHESIS_SECRETION_AND_INACTIVATION	0.104
REACTOME_MAP2K_AND_MAPK_ACTIVATION	0.1029
REACTOME_NGF_STIMULATED_TRANSCRIPTION	0.1018
REACTOME_RHOV_GTPASE_CYCLE	0.1007
REACTOME_INTERLEUKIN_21_SIGNALING	0.1002
REACTOME_LISTERIA_MONOCYTOGENES_ENTRY_INTO_HOST_CELLS	0.0999
REACTOME_PHYSIOLOGICAL_FACTORS	0.0983
REACTOME_ROS_AND_RNS_PRODUCTION_IN_PHAGOCYTES	0.0982
REACTOME_STRIATED_MUSCLE_CONTRACTION	0.0971
REACTOME_UPTAKE_AND_FUNCTION_OF_ANTHRAX_TOXINS	0.097
REACTOME_E3_UBIQUITIN_LIGASES_UBIQUITINATE_TARGET_PROTEINS	0.0968
REACTOME_SYNTHESIS_OF_PE	0.0968
REACTOME_MATURATION_OF_SARSCOV1_SPIKE_PROTEIN	0.096
REACTOME_NR1H2_NR1H3_REGULATE_GENE_EXPRESSION_TO_CONTROL_BILE_ACID_HOMEOSTASIS	0.0956
REACTOME_TRANSLATION_OF_SARSCOV2_STRUCTURAL_PROTEINS	0.0952
REACTOME_ACTIVATED_NTRK2_SIGNALS_THROUGH_FRS2_AND_FRS3	0.0948
REACTOME_SIGNALING_BY_FGFR_IN_DISEASE	0.0937
REACTOME_POLO_LIKE_KINASE_MEDIATED_EVENTS	0.0935
REACTOME_NTRK2_ACTIVATES_RAC1	0.0935
REACTOME_CYCLIN_D_ASSOCIATED_EVENTS_IN_G1	0.0928
REACTOME_ELEVATION_OF_CYTOSOLIC_CA2_LEVELS	0.0928
REACTOME_CELL_CELL_JUNCTION_ORGANIZATION	0.0902
REACTOME_DEFECTIVE_INTRINSIC_PATHWAY_FOR_APOPTOSIS	0.0901
REACTOME_ERBB2_ACTIVATES_PTK6_SIGNALING	0.0898
REACTOME_NR1H2_NR1H3_REGULATE_GENE_EXPRESSION_LINKED_TO_GLUCONEOGENESIS	0.0887
REACTOME_HEDGEHOG_LIGAND_BIOGENESIS	0.0887
REACTOME_METALLOPROTEASE_DUBS	0.088
REACTOME_RECYCLING_PATHWAY_OF_L1	0.087
REACTOME_PHASE_1_INACTIVATION_OF_FAST_NA_CHANNELS	0.0867
REACTOME_EARLY_SARS_COV_2_INFECTION_EVENTS	0.0866
REACTOME_TAK1_DEPENDENT_IKK_AND_NF_KAPPA_B_ACTIVATION	0.0865
REACTOME_NEGATIVE_REGULATION_OF_FGFR4_SIGNALING	0.0859
REACTOME_MITOCHONDRIAL_PROTEIN_IMPORT	0.0853
REACTOME_PROSTANOID_LIGAND_RECEPTORS	0.0851
REACTOME_REGULATION_OF_HMOX1_EXPRESSION_AND_ACTIVITY	0.0834
REACTOME_HEPARAN_SULFATE_HEPARIN_HS_GAG_METABOLISM	0.083
REACTOME_RHOBTB_GTPASE_CYCLE	0.0826
REACTOME_EFFECTS_OF_PIP2_HYDROLYSIS	0.0824
REACTOME_TNFR1_INDUCED_NFKAPPAB_SIGNALING_PATHWAY	0.0822
REACTOME_NEF_AND_SIGNAL_TRANSDUCTION	0.0821
REACTOME_SMAD2_SMAD3_SMAD4_HETEROTRIMER_REGULATES_TRANSCRIPTION	0.0813
REACTOME_SYNTHESIS_SECRETION_AND_INACTIVATION_OF_GLUCAGON_LIKE_PEPTIDE_1_GLP_1	0.081
REACTOME_RUNX3_REGULATES_IMMUNE_RESPONSE_AND_CELL_MIGRATION	0.0805
REACTOME_HS_GAG_DEGRADATION	0.0799
REACTOME_G2_M_DNA_REPLICATION_CHECKPOINT	0.0798
REACTOME_RETINOID_CYCLE_DISEASE_EVENTS	0.0797
REACTOME_GERM_LAYER_FORMATION_AT_GASTRULATION	0.0796
REACTOME_BINDING_OF_TCF_LEF_CTNNB1_TO_TARGET_GENE_PROMOTERS	0.0794
REACTOME_ABERRANT_REGULATION_OF_MITOTIC_G1_S_TRANSITION_IN_CANCER_DUE_TO_RB1_DEFECTS	0.0786
REACTOME_SENSORY_PERCEPTION_OF_TASTE	0.0786
REACTOME_FORMYL_PEPTIDE_RECEPTORS_BIND_FORMYL_PEPTIDES_AND_MANY_OTHER_LIGANDS	0.0785
REACTOME_SIGNAL_AMPLIFICATION	0.0781
REACTOME_VITAMIN_B2_RIBOFLAVIN_METABOLISM	0.078
REACTOME_CHEMOKINE_RECEPTORS_BIND_CHEMOKINES	0.0777
REACTOME_DEACTIVATION_OF_THE_BETA_CATENIN_TRANSACTIVATING_COMPLEX	0.0772
REACTOME_ION_TRANSPORT_BY_P_TYPE_ATPASES	0.0772
REACTOME_NCAM1_INTERACTIONS	0.0772
REACTOME_SPHINGOLIPID_DE_NOVO_BIOSYNTHESIS	0.0772
REACTOME_CAMK_IV_MEDIATED_PHOSPHORYLATION_OF_CREB	0.0771
REACTOME_PD_1_SIGNALING	0.0771
REACTOME_INWARDLY_RECTIFYING_K_CHANNELS	0.0767
REACTOME_GLUTAMATE_NEUROTRANSMITTER_RELEASE_CYCLE	0.0764
REACTOME_LOSS_OF_FUNCTION_OF_SMAD2_3_IN_CANCER	0.0755
REACTOME_ACTIVATION_OF_BAD_AND_TRANSLOCATION_TO_MITOCHONDRIA	0.0748
REACTOME_DOWNSTREAM_SIGNALING_OF_ACTIVATED_FGFR4	0.0741
REACTOME_TRANSCRIPTIONAL_ACTIVITY_OF_SMAD2_SMAD3_SMAD4_HETEROTRIMER	0.0739
REACTOME_INTERLEUKIN_20_FAMILY_SIGNALING	0.0711
REACTOME_KSRP_KHSRP_BINDS_AND_DESTABILIZES_MRNA	0.071
REACTOME_TRANSLATION_OF_SARSCOV1_STRUCTURAL_PROTEINS	0.071
REACTOME_LRR_FLII_INTERACTING_PROTEIN_1_LRRFIP1_ACTIVATES_TYPE_I_IFN_PRODUCTION	0.0705
REACTOME_ORGANIC_CATION_TRANSPORT	0.0703
REACTOME_REGULATION_OF_TLR_BY_ENDOGENOUS_LIGAND	0.0699
REACTOME_ENERGY_DEPENDENT_REGULATION_OF_MTOR_BY_LKB1_AMPK	0.069
REACTOME_RUNX3_REGULATES_BCL2L11_BIM_TRANSCRIPTION	0.0683
REACTOME_REGULATION_OF_BETA_CELL_DEVELOPMENT	0.0682
REACTOME_REGULATION_OF_TP53_ACTIVITY_THROUGH_METHYLATION	0.0671
REACTOME_THE_NLRP3_INFLAMMASOME	0.0668
REACTOME_RUNX1_REGULATES_TRANSCRIPTION_OF_GENES_INVOLVED_IN_INTERLEUKIN_SIGNALING	0.0658
REACTOME_TRANSPORT_OF_RCBL_WITHIN_THE_BODY	0.0658
REACTOME_MTORC1_MEDIATED_SIGNALLING	0.0657
REACTOME_NEUREXINS_AND_NEUROLIGINS	0.0655
REACTOME_MOLECULES_ASSOCIATED_WITH_ELASTIC_FIBRES	0.0654
REACTOME_NEGATIVE_REGULATORS_OF_DDX58_IFIH1_SIGNALING	0.0647
REACTOME_RHO_GTPASES_ACTIVATE_ROCKS	0.0645
REACTOME_METABOLISM_OF_COFACTORS	0.0643
REACTOME_AQUAPORIN_MEDIATED_TRANSPORT	0.0642
REACTOME_VLDLR_INTERNALISATION_AND_DEGRADATION	0.0641
REACTOME_DISEASES_ASSOCIATED_WITH_GLYCOSYLATION_PRECURSOR_BIOSYNTHESIS	0.064
REACTOME_EGR2_AND_SOX10_MEDIATED_INITIATION_OF_SCHWANN_CELL_MYELINATION	0.0635
REACTOME_REGULATION_OF_TP53_ACTIVITY_THROUGH_ACETYLATION	0.0632
REACTOME_DEGRADATION_OF_GLI1_BY_THE_PROTEASOME	0.0629
REACTOME_SARS_COV_2_TARGETS_HOST_INTRACELLULAR_SIGNALLING_AND_REGULATORY_PATHWAYS	0.0628
REACTOME_SYNTHESIS_OF_PA	0.0627
REACTOME_PI3K_EVENTS_IN_ERBB4_SIGNALING	0.0614
REACTOME_DISEASES_OF_MITOTIC_CELL_CYCLE	0.0613
REACTOME_FREE_FATTY_ACID_RECEPTORS	0.0612
REACTOME_TICAM1_RIP1_MEDIATED_IKK_COMPLEX_RECRUITMENT	0.0611
REACTOME_ACTIVATED_NTRK2_SIGNALS_THROUGH_PI3K	0.0609
REACTOME_INTERLEUKIN_12_SIGNALING	0.0604
REACTOME_DOWNREGULATION_OF_SMAD2_3_SMAD4_TRANSCRIPTIONAL_ACTIVITY	0.0603
REACTOME_TRANSCRIPTIONAL_REGULATION_BY_VENTX	0.0601
REACTOME_SIGNALING_BY_TGF_BETA_RECEPTOR_COMPLEX_IN_CANCER	0.06
REACTOME_CITRIC_ACID_CYCLE_TCA_CYCLE	0.0598
REACTOME_NEF_MEDIATES_DOWN_MODULATION_OF_CELL_SURFACE_RECEPTORS_BY_RECRUITING_THEM_TO_CLATHRIN_ADAPTERS	0.0595
REACTOME_TRAF3_DEPENDENT_IRF_ACTIVATION_PATHWAY	0.0593
REACTOME_MITOTIC_TELOPHASE_CYTOKINESIS	0.0587
REACTOME_SEMA3A_PAK_DEPENDENT_AXON_REPULSION	0.0579
REACTOME_ATTACHMENT_AND_ENTRY	0.0572
REACTOME_SYNTHESIS_OF_DOLICHYL_PHOSPHATE	0.0567
REACTOME_CASPASE_ACTIVATION_VIA_DEPENDENCE_RECEPTORS_IN_THE_ABSENCE_OF_LIGAND	0.0565
REACTOME_TICAM1_DEPENDENT_ACTIVATION_OF_IRF3_IRF7	0.0563
REACTOME_CASPASE_MEDIATED_CLEAVAGE_OF_CYTOSKELETAL_PROTEINS	0.0563
REACTOME_SYNTHESIS_SECRETION_AND_INACTIVATION_OF_GLUCOSE_DEPENDENT_INSULINOTROPIC_POLYPEPTIDE_GIP	0.0557
REACTOME_MATURATION_OF_SARSCOV2_SPIKE_PROTEIN	0.0556
REACTOME_FOXO_MEDIATED_TRANSCRIPTION_OF_CELL_DEATH_GENES	0.0551
REACTOME_GLUCAGON_LIKE_PEPTIDE_1_GLP1_REGULATES_INSULIN_SECRETION	0.0549
REACTOME_G_PROTEIN_BETA_GAMMA_SIGNALLING	0.0543
REACTOME_CARNITINE_METABOLISM	0.0533
REACTOME_CHK1_CHK2_CDS1_MEDIATED_INACTIVATION_OF_CYCLIN_B_CDK1_COMPLEX	0.0525
REACTOME_P75NTR_REGULATES_AXONOGENESIS	0.0517
REACTOME_DEGRADATION_OF_AXIN	0.0513
REACTOME_SIGNALING_BY_FGFR4_IN_DISEASE	0.0511
REACTOME_HORMONE_LIGAND_BINDING_RECEPTORS	0.051
REACTOME_DOWNSTREAM_SIGNALING_OF_ACTIVATED_FGFR3	0.0508
REACTOME_DISEASES_ASSOCIATED_WITH_SURFACTANT_METABOLISM	0.0505
REACTOME_IRF3_MEDIATED_ACTIVATION_OF_TYPE_1_IFN	0.0502
REACTOME_SEROTONIN_AND_MELATONIN_BIOSYNTHESIS	0.05
REACTOME_EICOSANOIDS	0.0496
REACTOME_PI3K_AKT_ACTIVATION	0.0488
REACTOME_TANDEM_PORE_DOMAIN_POTASSIUM_CHANNELS	0.0486
REACTOME_NEF_MEDIATED_CD4_DOWN_REGULATION	0.0484
REACTOME_RND1_GTPASE_CYCLE	0.0482
REACTOME_CLASS_C_3_METABOTROPIC_GLUTAMATE_PHEROMONE_RECEPTORS	0.0481
REACTOME_TRANSFERRIN_ENDOCYTOSIS_AND_RECYCLING	0.0481
REACTOME_NEPHRIN_FAMILY_INTERACTIONS	0.0476
REACTOME_RAF_INDEPENDENT_MAPK1_3_ACTIVATION	0.0475
REACTOME_ERK_MAPK_TARGETS	0.047
REACTOME_DOWNSTREAM_SIGNALING_OF_ACTIVATED_FGFR2	0.047
REACTOME_SUMOYLATION_OF_UBIQUITINYLATION_PROTEINS	0.0469
REACTOME_LDL_REMODELING	0.0466
REACTOME_JOSEPHIN_DOMAIN_DUBS	0.0465
REACTOME_G1_S_SPECIFIC_TRANSCRIPTION	0.0455
REACTOME_ANDROGEN_BIOSYNTHESIS	0.0453
REACTOME_APOPTOTIC_CLEAVAGE_OF_CELL_ADHESION_PROTEINS	0.0452
REACTOME_GLUCOCORTICOID_BIOSYNTHESIS	0.045
REACTOME_STABILIZATION_OF_P53	0.0448
REACTOME_RRNA_MODIFICATION_IN_THE_NUCLEUS_AND_CYTOSOL	0.0447
REACTOME_SIGNALING_BY_FGFR2_IN_DISEASE	0.0446
REACTOME_DCC_MEDIATED_ATTRACTIVE_SIGNALING	0.0445
REACTOME_TRANSPORT_OF_CONNEXONS_TO_THE_PLASMA_MEMBRANE	0.0444
REACTOME_NR1H2_NR1H3_REGULATE_GENE_EXPRESSION_LINKED_TO_TRIGLYCERIDE_LIPOLYSIS_IN_ADIPOSE	0.0444
REACTOME_IRAK4_DEFICIENCY_TLR2_4	0.0443
REACTOME_BRANCHED_CHAIN_AMINO_ACID_CATABOLISM	0.0442
REACTOME_CLEC7A_DECTIN_1_INDUCES_NFAT_ACTIVATION	0.0438
REACTOME_TRANSCRIPTIONAL_REGULATION_OF_PLURIPOTENT_STEM_CELLS	0.0435
REACTOME_FORMATION_OF_ATP_BY_CHEMIOSMOTIC_COUPLING	0.0433
REACTOME_GLUCONEOGENESIS	0.0432
REACTOME_FREE_FATTY_ACIDS_REGULATE_INSULIN_SECRETION	0.0429
REACTOME_PHASE_4_RESTING_MEMBRANE_POTENTIAL	0.0425
REACTOME_PHENYLALANINE_AND_TYROSINE_METABOLISM	0.0424
REACTOME_ARMS_MEDIATED_ACTIVATION	0.0423
REACTOME_TP53_REGULATES_TRANSCRIPTION_OF_CELL_CYCLE_GENES	0.0421
REACTOME_ACYL_CHAIN_REMODELING_OF_CL	0.042
REACTOME_NOTCH3_INTRACELLULAR_DOMAIN_REGULATES_TRANSCRIPTION	0.0413
REACTOME_KETONE_BODY_METABOLISM	0.0412
REACTOME_FGFR1B_LIGAND_BINDING_AND_ACTIVATION	0.0409
REACTOME_CD28_DEPENDENT_VAV1_PATHWAY	0.0406
REACTOME_FGFR1_MUTANT_RECEPTOR_ACTIVATION	0.0402
REACTOME_METAL_SEQUESTRATION_BY_ANTIMICROBIAL_PROTEINS	0.0402
REACTOME_INITIATION_OF_NUCLEAR_ENVELOPE_NE_REFORMATION	0.04
REACTOME_OTHER_INTERLEUKIN_SIGNALING	0.0399
REACTOME_REGULATION_OF_SIGNALING_BY_NODAL	0.0399
REACTOME_NEGATIVE_REGULATION_OF_NMDA_RECEPTOR_MEDIATED_NEURONAL_TRANSMISSION	0.0394
REACTOME_MAPK3_ERK1_ACTIVATION	0.0389
REACTOME_HISTIDINE_CATABOLISM	0.0388
REACTOME_TP53_REGULATES_TRANSCRIPTION_OF_ADDITIONAL_CELL_CYCLE_GENES_WHOSE_EXACT_ROLE_IN_THE_P53_PATHWAY_REMAIN_UNCERTAIN	0.0385
REACTOME_ACYL_CHAIN_REMODELING_OF_DAG_AND_TAG	0.0384
REACTOME_CHYLOMICRON_CLEARANCE	0.0378
REACTOME_PI5P_REGULATES_TP53_ACETYLATION	0.0378
REACTOME_SUMOYLATION_OF_TRANSCRIPTION_FACTORS	0.0373
REACTOME_TRANSCRIPTIONAL_REGULATION_BY_E2F6	0.0369
REACTOME_P75NTR_RECRUITS_SIGNALLING_COMPLEXES	0.0365
REACTOME_PENTOSE_PHOSPHATE_PATHWAY	0.0364
REACTOME_NEGATIVE_REGULATION_OF_FGFR3_SIGNALING	0.0361
REACTOME_REGULATED_PROTEOLYSIS_OF_P75NTR	0.0361
REACTOME_SCAVENGING_BY_CLASS_F_RECEPTORS	0.0361
REACTOME_DEFENSINS	0.0359
REACTOME_TNFR1_MEDIATED_CERAMIDE_PRODUCTION	0.0359
REACTOME_GOLGI_CISTERNAE_PERICENTRIOLAR_STACK_REORGANIZATION	0.0359
REACTOME_SIGNALING_BY_NOTCH1_PEST_DOMAIN_MUTANTS_IN_CANCER	0.0356
REACTOME_ACTIVATION_OF_KAINATE_RECEPTORS_UPON_GLUTAMATE_BINDING	0.0354
REACTOME_SENSING_OF_DNA_DOUBLE_STRAND_BREAKS	0.0352
REACTOME_AKT_PHOSPHORYLATES_TARGETS_IN_THE_NUCLEUS	0.0351
REACTOME_CYCLIN_A_B1_B2_ASSOCIATED_EVENTS_DURING_G2_M_TRANSITION	0.0351
REACTOME_GRB2_SOS_PROVIDES_LINKAGE_TO_MAPK_SIGNALING_FOR_INTEGRINS	0.035
REACTOME_RHOF_GTPASE_CYCLE	0.0346
REACTOME_OTHER_SEMAPHORIN_INTERACTIONS	0.0344
REACTOME_SYNTHESIS_OF_PG	0.0342
REACTOME_NEGATIVE_FEEDBACK_REGULATION_OF_MAPK_PATHWAY	0.0339
REACTOME_RHO_GTPASES_ACTIVATE_CIT	0.0338
REACTOME_ACETYLCHOLINE_BINDING_AND_DOWNSTREAM_EVENTS	0.0336
REACTOME_TIGHT_JUNCTION_INTERACTIONS	0.0334
REACTOME_SYNTHESIS_OF_12_EICOSATETRAENOIC_ACID_DERIVATIVES	0.0334
REACTOME_FATTY_ACIDS_BOUND_TO_GPR40_FFAR1_REGULATE_INSULIN_SECRETION	0.0333
REACTOME_ADHERENS_JUNCTIONS_INTERACTIONS	0.0332
REACTOME_ORGANIC_ANION_TRANSPORTERS	0.0331
REACTOME_TRAF6_MEDIATED_INDUCTION_OF_TAK1_COMPLEX_WITHIN_TLR4_COMPLEX	0.033
REACTOME_PEXOPHAGY	0.033
REACTOME_RESPONSE_OF_MTB_TO_PHAGOCYTOSIS	0.0324
REACTOME_NONCANONICAL_ACTIVATION_OF_NOTCH3	0.0324
REACTOME_GLYCOSPHINGOLIPID_METABOLISM	0.0323
REACTOME_INTERLEUKIN_23_SIGNALING	0.0321
REACTOME_RHOBTB1_GTPASE_CYCLE	0.0321
REACTOME_TNF_SIGNALING	0.0318
REACTOME_SIGNALING_BY_FGFR1_IN_DISEASE	0.031
REACTOME_DARPP_32_EVENTS	0.0309
REACTOME_MET_PROMOTES_CELL_MOTILITY	0.0307
REACTOME_ASSEMBLY_OF_COLLAGEN_FIBRILS_AND_OTHER_MULTIMERIC_STRUCTURES	0.0307
REACTOME_SYNTHESIS_OF_SUBSTRATES_IN_N_GLYCAN_BIOSYTHESIS	0.0306
REACTOME_COLLAGEN_DEGRADATION	0.0304
REACTOME_PROTEIN_REPAIR	0.0303
REACTOME_ASSEMBLY_OF_THE_HIV_VIRION	0.0302
REACTOME_NOTCH4_ACTIVATION_AND_TRANSMISSION_OF_SIGNAL_TO_THE_NUCLEUS	0.0297
REACTOME_TFAP2_AP_2_FAMILY_REGULATES_TRANSCRIPTION_OF_CELL_CYCLE_FACTORS	0.0288
REACTOME_PRESYNAPTIC_NICOTINIC_ACETYLCHOLINE_RECEPTORS	0.0287
REACTOME_TP53_REGULATES_TRANSCRIPTION_OF_GENES_INVOLVED_IN_G2_CELL_CYCLE_ARREST	0.0286
REACTOME_ENOS_ACTIVATION	0.0284
REACTOME_PHENYLALANINE_METABOLISM	0.0278
REACTOME_LEUKOTRIENE_RECEPTORS	0.0274
REACTOME_TACHYKININ_RECEPTORS_BIND_TACHYKININS	0.0274
REACTOME_TRANSLESION_SYNTHESIS_BY_POLH	0.0273
REACTOME_NOTCH1_INTRACELLULAR_DOMAIN_REGULATES_TRANSCRIPTION	0.0267
REACTOME_RECEPTOR_TYPE_TYROSINE_PROTEIN_PHOSPHATASES	0.0267
REACTOME_MET_RECEPTOR_RECYCLING	0.0267
REACTOME_MUCOPOLYSACCHARIDOSES	0.0265
REACTOME_ATF4_ACTIVATES_GENES_IN_RESPONSE_TO_ENDOPLASMIC_RETICULUM_STRESS	0.0263
REACTOME_NEGATIVE_REGULATION_OF_NOTCH4_SIGNALING	0.0263
REACTOME_COPI_INDEPENDENT_GOLGI_TO_ER_RETROGRADE_TRAFFIC	0.026
REACTOME_CRMPS_IN_SEMA3A_SIGNALING	0.026
REACTOME_RUNX2_REGULATES_GENES_INVOLVED_IN_CELL_MIGRATION	0.0257
REACTOME_REGULATION_OF_NF_KAPPA_B_SIGNALING	0.0255
REACTOME_PI_3K_CASCADE_FGFR1	0.0254
REACTOME_ACTIVATION_OF_SMO	0.0251
REACTOME_DIGESTION_OF_DIETARY_LIPID	0.0251
REACTOME_SIGNALING_BY_NOTCH2	0.025
REACTOME_HIGHLY_CALCIUM_PERMEABLE_POSTSYNAPTIC_NICOTINIC_ACETYLCHOLINE_RECEPTORS	0.025
REACTOME_FORMATION_OF_SENESCENCE_ASSOCIATED_HETEROCHROMATIN_FOCI_SAHF	0.0249
REACTOME_SARS_COV_2_TARGETS_PDZ_PROTEINS_IN_CELL_CELL_JUNCTION	0.0248
REACTOME_PRE_NOTCH_PROCESSING_IN_GOLGI	0.0248
REACTOME_PROLACTIN_RECEPTOR_SIGNALING	0.0244
REACTOME_VASOPRESSIN_REGULATES_RENAL_WATER_HOMEOSTASIS_VIA_AQUAPORINS	0.0243
REACTOME_TP53_REGULATES_TRANSCRIPTION_OF_DNA_REPAIR_GENES	0.0242
REACTOME_HIGHLY_SODIUM_PERMEABLE_POSTSYNAPTIC_ACETYLCHOLINE_NICOTINIC_RECEPTORS	0.0242
REACTOME_TRIGLYCERIDE_BIOSYNTHESIS	0.024
REACTOME_ACTIVATION_OF_AMPK_DOWNSTREAM_OF_NMDARS	0.0238
REACTOME_ELECTRIC_TRANSMISSION_ACROSS_GAP_JUNCTIONS	0.0236
REACTOME_SEMA3A_PLEXIN_REPULSION_SIGNALING_BY_INHIBITING_INTEGRIN_ADHESION	0.0235
REACTOME_METABOLISM_OF_INGESTED_SEMET_SEC_MESEC_INTO_H2SE	0.0233
REACTOME_RHO_GTPASES_ACTIVATE_RHOTEKIN_AND_RHOPHILINS	0.0232
REACTOME_PERK_REGULATES_GENE_EXPRESSION	0.0232
REACTOME_FRS_MEDIATED_FGFR2_SIGNALING	0.0227
REACTOME_SPRY_REGULATION_OF_FGF_SIGNALING	0.0227
REACTOME_FGFR1_LIGAND_BINDING_AND_ACTIVATION	0.0227
REACTOME_THROMBOXANE_SIGNALLING_THROUGH_TP_RECEPTOR	0.0222
REACTOME_EARLY_PHASE_OF_HIV_LIFE_CYCLE	0.0221
REACTOME_DECTIN_1_MEDIATED_NONCANONICAL_NF_KB_SIGNALING	0.022
REACTOME_THROMBIN_SIGNALLING_THROUGH_PROTEINASE_ACTIVATED_RECEPTORS_PARS	0.0215
REACTOME_ANTIGEN_PRESENTATION_FOLDING_ASSEMBLY_AND_PEPTIDE_LOADING_OF_CLASS_I_MHC	0.0215
REACTOME_SIGNALING_BY_NODAL	0.0215
REACTOME_NEGATIVE_REGULATION_OF_FGFR2_SIGNALING	0.0214
REACTOME_CALNEXIN_CALRETICULIN_CYCLE	0.0211
REACTOME_MINERALOCORTICOID_BIOSYNTHESIS	0.0211
REACTOME_NEUROTOXICITY_OF_CLOSTRIDIUM_TOXINS	0.0211
REACTOME_GLYOXYLATE_METABOLISM_AND_GLYCINE_DEGRADATION	0.0209
REACTOME_DOWNREGULATION_OF_ERBB2_ERBB3_SIGNALING	0.0209
REACTOME_ACYL_CHAIN_REMODELLING_OF_PE	0.0209
REACTOME_RHO_GTPASES_ACTIVATE_PAKS	0.0207
REACTOME_RND2_GTPASE_CYCLE	0.0207
REACTOME_ESTROGEN_STIMULATED_SIGNALING_THROUGH_PRKCZ	0.0206
REACTOME_REGULATION_OF_TP53_ACTIVITY_THROUGH_ASSOCIATION_WITH_CO_FACTORS	0.0204
REACTOME_HDMS_DEMETHYLATE_HISTONES	0.0196
REACTOME_TRANSLESION_SYNTHESIS_BY_Y_FAMILY_DNA_POLYMERASES_BYPASSES_LESIONS_ON_DNA_TEMPLATE	0.0195
REACTOME_SIGNALING_BY_PDGFRA_TRANSMEMBRANE_JUXTAMEMBRANE_AND_KINASE_DOMAIN_MUTANTS	0.0194
REACTOME_CASPASE_ACTIVATION_VIA_EXTRINSIC_APOPTOTIC_SIGNALLING_PATHWAY	0.0193
REACTOME_FRS_MEDIATED_FGFR1_SIGNALING	0.0187
REACTOME_HIGHLY_CALCIUM_PERMEABLE_NICOTINIC_ACETYLCHOLINE_RECEPTORS	0.0187
REACTOME_INTERLEUKIN_6_FAMILY_SIGNALING	0.0186
REACTOME_ACTIVATED_NTRK3_SIGNALS_THROUGH_PI3K	0.0185
REACTOME_THYROXINE_BIOSYNTHESIS	0.0185
REACTOME_GAP_JUNCTION_DEGRADATION	0.0184
REACTOME_PYROPTOSIS	0.0182
REACTOME_FLT3_SIGNALING_BY_CBL_MUTANTS	0.0181
REACTOME_PI_3K_CASCADE_FGFR4	0.018
REACTOME_PLATELET_ADHESION_TO_EXPOSED_COLLAGEN	0.018
REACTOME_DEFECTIVE_CSF2RB_CAUSES_SMDP5	0.018
REACTOME_CATION_COUPLED_CHLORIDE_COTRANSPORTERS	0.0178
REACTOME_SEALING_OF_THE_NUCLEAR_ENVELOPE_NE_BY_ESCRT_III	0.0178
REACTOME_GP1B_IX_V_ACTIVATION_SIGNALLING	0.0174
REACTOME_NETRIN_MEDIATED_REPULSION_SIGNALS	0.0174
REACTOME_SIGNALING_BY_MRAS_COMPLEX_MUTANTS	0.0173
REACTOME_SYNTHESIS_OF_KETONE_BODIES	0.0173
REACTOME_TOXICITY_OF_BOTULINUM_TOXIN_TYPE_D_BOTD	0.0172
REACTOME_FIBRONECTIN_MATRIX_FORMATION	0.0171
REACTOME_ACTIVATION_OF_THE_PHOTOTRANSDUCTION_CASCADE	0.017
REACTOME_P75NTR_SIGNALS_VIA_NF_KB	0.017
REACTOME_MAPK1_ERK2_ACTIVATION	0.0168
REACTOME_FERTILIZATION	0.0168
REACTOME_REGULATION_OF_PYRUVATE_DEHYDROGENASE_PDH_COMPLEX	0.0167
REACTOME_HSF1_ACTIVATION	0.0165
REACTOME_SIGNAL_ATTENUATION	0.0165
REACTOME_PTK6_REGULATES_RTKS_AND_THEIR_EFFECTORS_AKT1_AND_DOK1	0.0163
REACTOME_RESOLUTION_OF_AP_SITES_VIA_THE_MULTIPLE_NUCLEOTIDE_PATCH_REPLACEMENT_PATHWAY	0.0162
REACTOME_PEROXISOMAL_PROTEIN_IMPORT	0.0162
REACTOME_RND3_GTPASE_CYCLE	0.0161
REACTOME_METABOLISM_OF_NITRIC_OXIDE_NOS3_ACTIVATION_AND_REGULATION	0.0161
REACTOME_RUNX1_REGULATES_TRANSCRIPTION_OF_GENES_INVOLVED_IN_DIFFERENTIATION_OF_KERATINOCYTES	0.016
REACTOME_STAT5_ACTIVATION	0.016
REACTOME_CREB1_PHOSPHORYLATION_THROUGH_THE_ACTIVATION_OF_CAMKII_CAMKK_CAMKIV_CASCASDE	0.0158
REACTOME_HOMOLOGOUS_DNA_PAIRING_AND_STRAND_EXCHANGE	0.0156
REACTOME_POSTMITOTIC_NUCLEAR_PORE_COMPLEX_NPC_REFORMATION	0.0156
REACTOME_ROLE_OF_ABL_IN_ROBO_SLIT_SIGNALING	0.0156
REACTOME_GAP_JUNCTION_ASSEMBLY	0.0154
REACTOME_ACYL_CHAIN_REMODELLING_OF_PG	0.0152
REACTOME_FRS_MEDIATED_FGFR3_SIGNALING	0.0152
REACTOME_DOWNSTREAM_SIGNALING_OF_ACTIVATED_FGFR1	0.0152
REACTOME_CELL_EXTRACELLULAR_MATRIX_INTERACTIONS	0.015
REACTOME_HDR_THROUGH_MMEJ_ALT_NHEJ	0.015
REACTOME_ACTIVATION_OF_RAC1_DOWNSTREAM_OF_NMDARS	0.0148
REACTOME_PRESYNAPTIC_FUNCTION_OF_KAINATE_RECEPTORS	0.0148
REACTOME_FGFR2_MUTANT_RECEPTOR_ACTIVATION	0.0148
REACTOME_REGULATION_OF_GENE_EXPRESSION_IN_BETA_CELLS	0.0147
REACTOME_ACYL_CHAIN_REMODELLING_OF_PS	0.0147
REACTOME_IKBA_VARIANT_LEADS_TO_EDA_ID	0.0145
REACTOME_SYNTHESIS_OF_IP3_AND_IP4_IN_THE_CYTOSOL	0.0145
REACTOME_P130CAS_LINKAGE_TO_MAPK_SIGNALING_FOR_INTEGRINS	0.0144
REACTOME_FGFR1C_LIGAND_BINDING_AND_ACTIVATION	0.0143
REACTOME_MATURATION_OF_SARSCOV2_NUCLEOPROTEIN	0.0143
REACTOME_NOSTRIN_MEDIATED_ENOS_TRAFFICKING	0.0143
REACTOME_MET_ACTIVATES_PI3K_AKT_SIGNALING	0.0141
REACTOME_RUNX3_REGULATES_NOTCH_SIGNALING	0.0141
REACTOME_INTRAFLAGELLAR_TRANSPORT	0.0141
REACTOME_GABA_B_RECEPTOR_ACTIVATION	0.014
REACTOME_TP53_REGULATES_TRANSCRIPTION_OF_GENES_INVOLVED_IN_G1_CELL_CYCLE_ARREST	0.0139
REACTOME_RHOD_GTPASE_CYCLE	0.0138
REACTOME_SHC_MEDIATED_CASCADE_FGFR1	0.0137
REACTOME_DUAL_INCISION_IN_GG_NER	0.0137
REACTOME_ACTIVATED_NOTCH1_TRANSMITS_SIGNAL_TO_THE_NUCLEUS	0.0137
REACTOME_REGULATED_NECROSIS	0.0133
REACTOME_RUNX1_AND_FOXP3_CONTROL_THE_DEVELOPMENT_OF_REGULATORY_T_LYMPHOCYTES_TREGS	0.0133
REACTOME_ACTIVATED_NTRK2_SIGNALS_THROUGH_RAS	0.0132
REACTOME_NEGATIVE_REGULATION_OF_FLT3	0.0131
REACTOME_ACTIVATION_OF_THE_TFAP2_AP_2_FAMILY_OF_TRANSCRIPTION_FACTORS	0.0129
REACTOME_ABACAVIR_METABOLISM	0.0129
REACTOME_SUPPRESSION_OF_PHAGOSOMAL_MATURATION	0.0129
REACTOME_HYDROLYSIS_OF_LPC	0.0128
REACTOME_GRB7_EVENTS_IN_ERBB2_SIGNALING	0.0128
REACTOME_VITAMINS	0.0126
REACTOME_LIPOPHAGY	0.0126
REACTOME_TP53_REGULATES_TRANSCRIPTION_OF_SEVERAL_ADDITIONAL_CELL_DEATH_GENES_WHOSE_SPECIFIC_ROLES_IN_P53_DEPENDENT_APOPTOSIS_REMAIN_UNCERTAIN	0.0126
REACTOME_G_PROTEIN_ACTIVATION	0.0126
REACTOME_CREB_PHOSPHORYLATION	0.0123
REACTOME_ACTIVATION_OF_NIMA_KINASES_NEK9_NEK6_NEK7	0.0122
REACTOME_ACETYLCHOLINE_NEUROTRANSMITTER_RELEASE_CYCLE	0.012
REACTOME_ALPHA_LINOLENIC_OMEGA3_AND_LINOLEIC_OMEGA6_ACID_METABOLISM	0.012
REACTOME_SHC_RELATED_EVENTS_TRIGGERED_BY_IGF1R	0.012
REACTOME_FORMATION_OF_TC_NER_PRE_INCISION_COMPLEX	0.012
REACTOME_VXPX_CARGO_TARGETING_TO_CILIUM	0.0118
REACTOME_MITOCHONDRIAL_CALCIUM_ION_TRANSPORT	0.0117
REACTOME_PURINERGIC_SIGNALING_IN_LEISHMANIASIS_INFECTION	0.0114
REACTOME_BBSOME_MEDIATED_CARGO_TARGETING_TO_CILIUM	0.0113
REACTOME_IRAK1_RECRUITS_IKK_COMPLEX	0.0113
REACTOME_BIOTIN_TRANSPORT_AND_METABOLISM	0.0112
REACTOME_LOSS_OF_FUNCTION_OF_MECP2_IN_RETT_SYNDROME	0.0111
REACTOME_ATF6_ATF6_ALPHA_ACTIVATES_CHAPERONES	0.011
REACTOME_HYALURONAN_METABOLISM	0.011
REACTOME_SARS_COV_2_MODULATES_HOST_TRANSLATION_MACHINERY	0.0109
REACTOME_RHO_GTPASES_ACTIVATE_IQGAPS	0.0109
REACTOME_TP53_REGULATES_TRANSCRIPTION_OF_CASPASE_ACTIVATORS_AND_CASPASES	0.0108
REACTOME_ATF6_ATF6_ALPHA_ACTIVATES_CHAPERONE_GENES	0.0107
REACTOME_NF_KB_ACTIVATION_THROUGH_FADD_RIP_1_PATHWAY_MEDIATED_BY_CASPASE_8_AND_10	0.0105
REACTOME_ALK_MUTANTS_BIND_TKIS	0.0103
REACTOME_HYALURONAN_UPTAKE_AND_DEGRADATION	0.0102
REACTOME_INTERLEUKIN_1_PROCESSING	0.0102
REACTOME_PHOSPHORYLATION_OF_EMI1	0.0101
REACTOME_AMINO_ACID_TRANSPORT_ACROSS_THE_PLASMA_MEMBRANE	0.01
REACTOME_TP53_REGULATES_TRANSCRIPTION_OF_CELL_DEATH_GENES	0.01
REACTOME_SODIUM_CALCIUM_EXCHANGERS	0.01
REACTOME_FANCONI_ANEMIA_PATHWAY	0.0099
REACTOME_GLUTATHIONE_SYNTHESIS_AND_RECYCLING	0.0097
REACTOME_VLDL_CLEARANCE	0.0096
REACTOME_SYNTHESIS_OF_VERY_LONG_CHAIN_FATTY_ACYL_COAS	0.0096
REACTOME_ASSEMBLY_OF_ACTIVE_LPL_AND_LIPC_LIPASE_COMPLEXES	0.0096
REACTOME_GLUCAGON_SIGNALING_IN_METABOLIC_REGULATION	0.0095
REACTOME_KERATAN_SULFATE_KERATIN_METABOLISM	0.0095
REACTOME_PTK6_EXPRESSION	0.0094
REACTOME_TETRAHYDROBIOPTERIN_BH4_SYNTHESIS_RECYCLING_SALVAGE_AND_REGULATION	0.0094
REACTOME_TRANSPORT_OF_NUCLEOSIDES_AND_FREE_PURINE_AND_PYRIMIDINE_BASES_ACROSS_THE_PLASMA_MEMBRANE	0.0093
REACTOME_IRS_ACTIVATION	0.0092
REACTOME_BUTYRATE_RESPONSE_FACTOR_1_BRF1_BINDS_AND_DESTABILIZES_MRNA	0.0091
REACTOME_ACTIVATION_OF_ATR_IN_RESPONSE_TO_REPLICATION_STRESS	0.009
REACTOME_ZBP1_DAI_MEDIATED_INDUCTION_OF_TYPE_I_IFNS	0.009
REACTOME_SPERM_MOTILITY_AND_TAXES	0.0089
REACTOME_IRE1ALPHA_ACTIVATES_CHAPERONES	0.0089
REACTOME_CS_DS_DEGRADATION	0.0089
REACTOME_FRS_MEDIATED_FGFR4_SIGNALING	0.0089
REACTOME_NOTCH_HLH_TRANSCRIPTION_PATHWAY	0.0088
REACTOME_CYTOSOLIC_SULFONATION_OF_SMALL_MOLECULES	0.0088
REACTOME_ERYTHROPOIETIN_ACTIVATES_STAT5	0.0087
REACTOME_INOSITOL_PHOSPHATE_METABOLISM	0.0087
REACTOME_RESPONSE_OF_EIF2AK1_HRI_TO_HEME_DEFICIENCY	0.0087
REACTOME_TRANSCRIPTIONAL_REGULATION_OF_TESTIS_DIFFERENTIATION	0.0087
REACTOME_EXPORT_OF_VIRAL_RIBONUCLEOPROTEINS_FROM_NUCLEUS	0.0086
REACTOME_SIGNALING_BY_MST1	0.0085
REACTOME_ATTENUATION_PHASE	0.0084
REACTOME_FGFR3_LIGAND_BINDING_AND_ACTIVATION	0.0082
REACTOME_COOPERATION_OF_PREFOLDIN_AND_TRIC_CCT_IN_ACTIN_AND_TUBULIN_FOLDING	0.0082
REACTOME_SYNTHESIS_OF_PIPS_AT_THE_GOLGI_MEMBRANE	0.0082
REACTOME_CALCITONIN_LIKE_LIGAND_RECEPTORS	0.0081
REACTOME_THE_RETINOID_CYCLE_IN_CONES_DAYLIGHT_VISION	0.008
REACTOME_DISEASES_OF_IMMUNE_SYSTEM	0.0079
REACTOME_DNA_DAMAGE_RECOGNITION_IN_GG_NER	0.0079
REACTOME_DEFECTIVE_CHST6_CAUSES_MCDC1	0.0079
REACTOME_P2Y_RECEPTORS	0.0078
REACTOME_ACTIVATION_OF_MATRIX_METALLOPROTEINASES	0.0078
REACTOME_ACTIVATED_NTRK2_SIGNALS_THROUGH_CDK5	0.0078
REACTOME_DISSOLUTION_OF_FIBRIN_CLOT	0.0078
REACTOME_ACYL_CHAIN_REMODELLING_OF_PC	0.0078
REACTOME_SIGNALING_BY_HIPPO	0.0077
REACTOME_REDUCTION_OF_CYTOSOLIC_CA_LEVELS	0.0077
REACTOME_INTERACTIONS_OF_REV_WITH_HOST_CELLULAR_PROTEINS	0.0077
REACTOME_RUNX3_REGULATES_CDKN1A_TRANSCRIPTION	0.0077
REACTOME_INSULIN_RECEPTOR_RECYCLING	0.0076
REACTOME_PKA_MEDIATED_PHOSPHORYLATION_OF_KEY_METABOLIC_FACTORS	0.0075
REACTOME_ERKS_ARE_INACTIVATED	0.0075
REACTOME_ALPHA_PROTEIN_KINASE_1_SIGNALING_PATHWAY	0.0074
REACTOME_ERYTHROPOIETIN_ACTIVATES_RAS	0.0073
REACTOME_ACTIVATION_OF_NOXA_AND_TRANSLOCATION_TO_MITOCHONDRIA	0.0073
REACTOME_CROSS_PRESENTATION_OF_PARTICULATE_EXOGENOUS_ANTIGENS_PHAGOSOMES	0.0073
REACTOME_SIGNALING_BY_ACTIVIN	0.0072
REACTOME_RETROGRADE_NEUROTROPHIN_SIGNALLING	0.0072
REACTOME_PI_3K_CASCADE_FGFR2	0.0071
REACTOME_MECP2_REGULATES_TRANSCRIPTION_OF_NEURONAL_LIGANDS	0.0071
REACTOME_PI_3K_CASCADE_FGFR3	0.0071
REACTOME_VITAMIN_D_CALCIFEROL_METABOLISM	0.007
REACTOME_NUCLEOTIDE_SALVAGE	0.0069
REACTOME_OREXIN_AND_NEUROPEPTIDES_FF_AND_QRFP_BIND_TO_THEIR_RESPECTIVE_RECEPTORS	0.0068
REACTOME_RECOGNITION_OF_DNA_DAMAGE_BY_PCNA_CONTAINING_REPLICATION_COMPLEX	0.0067
REACTOME_REGULATION_OF_TNFR1_SIGNALING	0.0066
REACTOME_RNA_POLYMERASE_I_TRANSCRIPTION_INITIATION	0.0066
REACTOME_PIWI_INTERACTING_RNA_PIRNA_BIOGENESIS	0.0066
REACTOME_P75NTR_NEGATIVELY_REGULATES_CELL_CYCLE_VIA_SC1	0.0064
REACTOME_TRAF6_MEDIATED_IRF7_ACTIVATION_IN_TLR7_8_OR_9_SIGNALING	0.0064
REACTOME_REPRESSION_OF_WNT_TARGET_GENES	0.0063
REACTOME_MET_ACTIVATES_RAP1_AND_RAC1	0.0063
REACTOME_MET_ACTIVATES_RAS_SIGNALING	0.0063
REACTOME_PYRIMIDINE_SALVAGE	0.0063
REACTOME_NUCLEAR_EVENTS_STIMULATED_BY_ALK_SIGNALING_IN_CANCER	0.0063
REACTOME_FGFR2_ALTERNATIVE_SPLICING	0.0062
REACTOME_FGFR2B_LIGAND_BINDING_AND_ACTIVATION	0.0062
REACTOME_FBXW7_MUTANTS_AND_NOTCH1_IN_CANCER	0.006
REACTOME_CONSTITUTIVE_SIGNALING_BY_OVEREXPRESSED_ERBB2	0.006
REACTOME_PKA_MEDIATED_PHOSPHORYLATION_OF_CREB	0.006
REACTOME_PKA_ACTIVATION_IN_GLUCAGON_SIGNALLING	0.0059
REACTOME_DIGESTION	0.0059
REACTOME_CALCINEURIN_ACTIVATES_NFAT	0.0059
REACTOME_FGFR2C_LIGAND_BINDING_AND_ACTIVATION	0.0059
REACTOME_CARGO_TRAFFICKING_TO_THE_PERICILIARY_MEMBRANE	0.0058
REACTOME_MATURATION_OF_SARSCOV1_NUCLEOPROTEIN	0.0057
REACTOME_FGFR2_LIGAND_BINDING_AND_ACTIVATION	0.0055
REACTOME_PROSTACYCLIN_SIGNALLING_THROUGH_PROSTACYCLIN_RECEPTOR	0.0055
REACTOME_TP53_REGULATES_TRANSCRIPTION_OF_GENES_INVOLVED_IN_CYTOCHROME_C_RELEASE	0.0055
REACTOME_MET_INTERACTS_WITH_TNS_PROTEINS	0.0055
REACTOME_ARACHIDONATE_PRODUCTION_FROM_DAG	0.0054
REACTOME_TP53_REGULATES_TRANSCRIPTION_OF_DEATH_RECEPTORS_AND_LIGANDS	0.0054
REACTOME_RUNX1_REGULATES_TRANSCRIPTION_OF_GENES_INVOLVED_IN_BCR_SIGNALING	0.0053
REACTOME_CHL1_INTERACTIONS	0.0052
REACTOME_DISPLACEMENT_OF_DNA_GLYCOSYLASE_BY_APEX1	0.0051
REACTOME_INSULIN_PROCESSING	0.005
REACTOME_RELEASE_OF_APOPTOTIC_FACTORS_FROM_THE_MITOCHONDRIA	0.005
REACTOME_PTK6_REGULATES_CELL_CYCLE	0.005
REACTOME_IRAK2_MEDIATED_ACTIVATION_OF_TAK1_COMPLEX	0.005
REACTOME_YAP1_AND_WWTR1_TAZ_STIMULATED_GENE_EXPRESSION	0.005
REACTOME_TIE2_SIGNALING	0.0049
REACTOME_ACTIVATION_OF_RAC1	0.0049
REACTOME_PHOSPHOLIPASE_C_MEDIATED_CASCADE_FGFR2	0.0048
REACTOME_REGULATION_OF_COMMISSURAL_AXON_PATHFINDING_BY_SLIT_AND_ROBO	0.0047
REACTOME_IONOTROPIC_ACTIVITY_OF_KAINATE_RECEPTORS	0.0047
REACTOME_GLUTATHIONE_CONJUGATION	0.0047
REACTOME_UPTAKE_OF_DIETARY_COBALAMINS_INTO_ENTEROCYTES	0.0046
REACTOME_REELIN_SIGNALLING_PATHWAY	0.0046
REACTOME_SIGNALING_BY_CYTOSOLIC_FGFR1_FUSION_MUTANTS	0.0046
REACTOME_NUCLEAR_IMPORT_OF_REV_PROTEIN	0.0045
REACTOME_ACTIVATION_OF_THE_MRNA_UPON_BINDING_OF_THE_CAP_BINDING_COMPLEX_AND_EIFS_AND_SUBSEQUENT_BINDING_TO_43S	0.0045
REACTOME_AMPK_INHIBITS_CHREBP_TRANSCRIPTIONAL_ACTIVATION_ACTIVITY	0.0045
REACTOME_INACTIVATION_OF_CDC42_AND_RAC1	0.0044
REACTOME_DEX_H_BOX_HELICASES_ACTIVATE_TYPE_I_IFN_AND_INFLAMMATORY_CYTOKINES_PRODUCTION	0.0044
REACTOME_UREA_CYCLE	0.0043
REACTOME_NADE_MODULATES_DEATH_SIGNALLING	0.0042
REACTOME_REGULATION_OF_LOCALIZATION_OF_FOXO_TRANSCRIPTION_FACTORS	0.0042
REACTOME_INTERACTIONS_OF_VPR_WITH_HOST_CELLULAR_PROTEINS	0.0042
REACTOME_APOPTOSIS_INDUCED_DNA_FRAGMENTATION	0.0042
REACTOME_MASTL_FACILITATES_MITOTIC_PROGRESSION	0.0041
REACTOME_REGULATION_OF_GLYCOLYSIS_BY_FRUCTOSE_2_6_BISPHOSPHATE_METABOLISM	0.0041
REACTOME_CREB1_PHOSPHORYLATION_THROUGH_THE_ACTIVATION_OF_ADENYLATE_CYCLASE	0.004
REACTOME_POLB_DEPENDENT_LONG_PATCH_BASE_EXCISION_REPAIR	0.004
REACTOME_FORMATION_OF_INCISION_COMPLEX_IN_GG_NER	0.004
REACTOME_APOPTOTIC_FACTOR_MEDIATED_RESPONSE	0.0039
REACTOME_IKK_COMPLEX_RECRUITMENT_MEDIATED_BY_RIP1	0.0038
REACTOME_MAP3K8_TPL2_DEPENDENT_MAPK1_3_ACTIVATION	0.0038
REACTOME_SCF_SKP2_MEDIATED_DEGRADATION_OF_P27_P21	0.0038
REACTOME_FOXO_MEDIATED_TRANSCRIPTION_OF_CELL_CYCLE_GENES	0.0038
REACTOME_THE_ACTIVATION_OF_ARYLSULFATASES	0.0038
REACTOME_MITOCHONDRIAL_FATTY_ACID_BETA_OXIDATION	0.0038
REACTOME_POU5F1_OCT4_SOX2_NANOG_ACTIVATE_GENES_RELATED_TO_PROLIFERATION	0.0037
REACTOME_DOWNREGULATION_OF_ERBB4_SIGNALING	0.0035
REACTOME_ADP_SIGNALLING_THROUGH_P2Y_PURINOCEPTOR_12	0.0035
REACTOME_INTRA_GOLGI_TRAFFIC	0.0035
REACTOME_GOLGI_ASSOCIATED_VESICLE_BIOGENESIS	0.0035
REACTOME_GLI_PROTEINS_BIND_PROMOTERS_OF_HH_RESPONSIVE_GENES_TO_PROMOTE_TRANSCRIPTION	0.0035
REACTOME_KERATAN_SULFATE_BIOSYNTHESIS	0.0034
REACTOME_RUNX1_REGULATES_EXPRESSION_OF_COMPONENTS_OF_TIGHT_JUNCTIONS	0.0034
REACTOME_FOLDING_OF_ACTIN_BY_CCT_TRIC	0.0034
REACTOME_INTEGRATION_OF_PROVIRUS	0.0033
REACTOME_SIGNALING_BY_LEPTIN	0.0033
REACTOME_LTC4_CYSLTR_MEDIATED_IL4_PRODUCTION	0.0033
REACTOME_REGULATION_OF_BACH1_ACTIVITY	0.0032
REACTOME_KERATAN_SULFATE_DEGRADATION	0.0032
REACTOME_TNF_RECEPTOR_SUPERFAMILY_TNFSF_MEMBERS_MEDIATING_NON_CANONICAL_NF_KB_PATHWAY	0.0032
REACTOME_RELEASE_OF_HH_NP_FROM_THE_SECRETING_CELL	0.0032
REACTOME_DEFECTS_IN_VITAMIN_AND_COFACTOR_METABOLISM	0.0031
REACTOME_PHOSPHORYLATION_OF_THE_APC_C	0.0031
REACTOME_SYNTHESIS_OF_PIPS_AT_THE_ER_MEMBRANE	0.0031
REACTOME_DUAL_INCISION_IN_TC_NER	0.0031
REACTOME_TELOMERE_C_STRAND_LAGGING_STRAND_SYNTHESIS	0.0031
REACTOME_NUCLEAR_PORE_COMPLEX_NPC_DISASSEMBLY	0.003
REACTOME_METABOLISM_OF_FOLATE_AND_PTERINES	0.003
REACTOME_LIGAND_RECEPTOR_INTERACTIONS	0.0029
REACTOME_MICRORNA_MIRNA_BIOGENESIS	0.0029
REACTOME_BETA_DEFENSINS	0.0029
REACTOME_OPSINS	0.0028
REACTOME_RESOLUTION_OF_ABASIC_SITES_AP_SITES	0.0028
REACTOME_ACTIVATION_OF_PUMA_AND_TRANSLOCATION_TO_MITOCHONDRIA	0.0028
REACTOME_RIP_MEDIATED_NFKB_ACTIVATION_VIA_ZBP1	0.0027
REACTOME_PHOSPHOLIPASE_C_MEDIATED_CASCADE_FGFR4	0.0027
REACTOME_TICAM1_TRAF6_DEPENDENT_INDUCTION_OF_TAK1_COMPLEX	0.0026
REACTOME_VIRAL_MESSENGER_RNA_SYNTHESIS	0.0026
REACTOME_RUNX2_REGULATES_CHONDROCYTE_MATURATION	0.0026
REACTOME_APOBEC3G_MEDIATED_RESISTANCE_TO_HIV_1_INFECTION	0.0025
REACTOME_GLUCAGON_TYPE_LIGAND_RECEPTORS	0.0025
REACTOME_SMAC_XIAP_REGULATED_APOPTOTIC_RESPONSE	0.0024
REACTOME_INTERLEUKIN_35_SIGNALLING	0.0024
REACTOME_NF_KB_IS_ACTIVATED_AND_SIGNALS_SURVIVAL	0.0024
REACTOME_REGULATION_OF_GLUCOKINASE_BY_GLUCOKINASE_REGULATORY_PROTEIN	0.0024
REACTOME_NS1_MEDIATED_EFFECTS_ON_HOST_PATHWAYS	0.0023
REACTOME_MET_RECEPTOR_ACTIVATION	0.0022
REACTOME_SUPPRESSION_OF_APOPTOSIS	0.0022
REACTOME_E2F_MEDIATED_REGULATION_OF_DNA_REPLICATION	0.0022
REACTOME_TRIF_MEDIATED_PROGRAMMED_CELL_DEATH	0.0022
REACTOME_RHOBTB2_GTPASE_CYCLE	0.0022
REACTOME_TRAFFICKING_AND_PROCESSING_OF_ENDOSOMAL_TLR	0.0022
REACTOME_RSK_ACTIVATION	0.0022
REACTOME_POST_CHAPERONIN_TUBULIN_FOLDING_PATHWAY	0.0021
REACTOME_SCF_BETA_TRCP_MEDIATED_DEGRADATION_OF_EMI1	0.0021
REACTOME_PYRIMIDINE_CATABOLISM	0.0021
REACTOME_EXTENSION_OF_TELOMERES	0.0021
REACTOME_PCNA_DEPENDENT_LONG_PATCH_BASE_EXCISION_REPAIR	0.002
REACTOME_REGULATION_OF_GENE_EXPRESSION_IN_LATE_STAGE_BRANCHING_MORPHOGENESIS_PANCREATIC_BUD_PRECURSOR_CELLS	0.002
REACTOME_FORMATION_OF_APOPTOSOME	0.002
REACTOME_SIGNALING_BY_FGFR2_IIIA_TM	0.002
REACTOME_FORMATION_OF_RNA_POL_II_ELONGATION_COMPLEX	0.002
REACTOME_HIV_TRANSCRIPTION_INITIATION	0.0019
REACTOME_FGFR3B_LIGAND_BINDING_AND_ACTIVATION	0.0019
REACTOME_INTERLEUKIN_27_SIGNALING	0.0019
REACTOME_ERYTHROPOIETIN_ACTIVATES_PHOSPHOLIPASE_C_GAMMA_PLCG	0.0019
REACTOME_DIGESTION_OF_DIETARY_CARBOHYDRATE	0.0018
REACTOME_E2F_ENABLED_INHIBITION_OF_PRE_REPLICATION_COMPLEX_FORMATION	0.0018
REACTOME_PHOSPHATE_BOND_HYDROLYSIS_BY_NTPDASE_PROTEINS	0.0018
REACTOME_ACTIVATION_OF_CASPASES_THROUGH_APOPTOSOME_MEDIATED_CLEAVAGE	0.0018
REACTOME_CASPASE_ACTIVATION_VIA_DEATH_RECEPTORS_IN_THE_PRESENCE_OF_LIGAND	0.0018
REACTOME_AUF1_HNRNP_D0_BINDS_AND_DESTABILIZES_MRNA	0.0017
REACTOME_LAMININ_INTERACTIONS	0.0017
REACTOME_INFECTION_WITH_MYCOBACTERIUM_TUBERCULOSIS	0.0017
REACTOME_TRANSCRIPTION_OF_E2F_TARGETS_UNDER_NEGATIVE_CONTROL_BY_P107_RBL1_AND_P130_RBL2_IN_COMPLEX_WITH_HDAC1	0.0017
REACTOME_SHC1_EVENTS_IN_ERBB4_SIGNALING	0.0016
REACTOME_PLATELET_CALCIUM_HOMEOSTASIS	0.0016
REACTOME_CYTOCHROME_C_MEDIATED_APOPTOTIC_RESPONSE	0.0015
REACTOME_TNFS_BIND_THEIR_PHYSIOLOGICAL_RECEPTORS	0.0014
REACTOME_FORMATION_OF_TUBULIN_FOLDING_INTERMEDIATES_BY_CCT_TRIC	0.0014
REACTOME_FORMATION_OF_THE_EARLY_ELONGATION_COMPLEX	0.0013
REACTOME_INLB_MEDIATED_ENTRY_OF_LISTERIA_MONOCYTOGENES_INTO_HOST_CELL	0.0013
REACTOME_ENDOSOMAL_VACUOLAR_PATHWAY	0.0013
REACTOME_DISEASES_ASSOCIATED_WITH_GLYCOSAMINOGLYCAN_METABOLISM	0.0013
REACTOME_LAGGING_STRAND_SYNTHESIS	0.0013
REACTOME_SUMOYLATION_OF_IMMUNE_RESPONSE_PROTEINS	0.0013
REACTOME_LINOLEIC_ACID_LA_METABOLISM	0.0013
REACTOME_BUDDING_AND_MATURATION_OF_HIV_VIRION	0.0013
REACTOME_PROCESSIVE_SYNTHESIS_ON_THE_LAGGING_STRAND	0.0012
REACTOME_RNA_POLYMERASE_I_TRANSCRIPTION_TERMINATION	0.0011
REACTOME_TELOMERE_EXTENSION_BY_TELOMERASE	0.001
REACTOME_SENSORY_PERCEPTION_OF_SALTY_TASTE	0.001
REACTOME_PEPTIDE_HORMONE_BIOSYNTHESIS	0.001
REACTOME_SODIUM_PROTON_EXCHANGERS	0.001
REACTOME_MISMATCH_REPAIR	0.001
REACTOME_CLEC7A_INFLAMMASOME_PATHWAY	0.001
REACTOME_INTERLEUKIN_6_SIGNALING	0.0009
REACTOME_TERMINATION_OF_TRANSLESION_DNA_SYNTHESIS	0.0009
REACTOME_ACTIVATION_OF_THE_PRE_REPLICATIVE_COMPLEX	0.0009
REACTOME_CREATINE_METABOLISM	0.0009
REACTOME_PP2A_MEDIATED_DEPHOSPHORYLATION_OF_KEY_METABOLIC_FACTORS	0.0009
REACTOME_G2_PHASE	0.0008
REACTOME_POLYMERASE_SWITCHING	0.0008
REACTOME_TRISTETRAPROLIN_TTP_ZFP36_BINDS_AND_DESTABILIZES_MRNA	0.0008
REACTOME_SHC_MEDIATED_CASCADE_FGFR4	0.0008
REACTOME_RECYCLING_OF_EIF2_GDP	0.0008
REACTOME_NECTIN_NECL_TRANS_HETERODIMERIZATION	0.0008
REACTOME_VASOPRESSIN_LIKE_RECEPTORS	0.0008
REACTOME_FRUCTOSE_CATABOLISM	0.0008
REACTOME_CHONDROITIN_SULFATE_DERMATAN_SULFATE_METABOLISM	0.0007
REACTOME_APC_C_CDC20_MEDIATED_DEGRADATION_OF_CYCLIN_B	0.0007
REACTOME_PROCESSING_AND_ACTIVATION_OF_SUMO	0.0007
REACTOME_TFAP2A_ACTS_AS_A_TRANSCRIPTIONAL_REPRESSOR_DURING_RETINOIC_ACID_INDUCED_CELL_DIFFERENTIATION	0.0007
REACTOME_REGULATION_OF_PTEN_MRNA_TRANSLATION	0.0007
REACTOME_MRNA_CAPPING	0.0007
REACTOME_CARBOXYTERMINAL_POST_TRANSLATIONAL_MODIFICATIONS_OF_TUBULIN	0.0007
REACTOME_REGULATION_BY_C_FLIP	0.0007
REACTOME_IL_6_TYPE_CYTOKINE_RECEPTOR_LIGAND_INTERACTIONS	0.0007
REACTOME_SHC_MEDIATED_CASCADE_FGFR3	0.0006
REACTOME_FASL_CD95L_SIGNALING	0.0006
REACTOME_HIV_ELONGATION_ARREST_AND_RECOVERY	0.0006
REACTOME_TRAIL_SIGNALING	0.0006
REACTOME_PURINE_SALVAGE	0.0006
REACTOME_INHIBITION_OF_REPLICATION_INITIATION_OF_DAMAGED_DNA_BY_RB1_E2F1	0.0006
REACTOME_DEGRADATION_OF_DVL	0.0006
REACTOME_CYTOSOLIC_IRON_SULFUR_CLUSTER_ASSEMBLY	0.0006
REACTOME_PTK6_REGULATES_PROTEINS_INVOLVED_IN_RNA_PROCESSING	0.0006
REACTOME_MRNA_SPLICING_MINOR_PATHWAY	0.0006
REACTOME_DNA_REPLICATION_INITIATION	0.0006
REACTOME_ADENYLATE_CYCLASE_INHIBITORY_PATHWAY	0.0006
REACTOME_DEFECTIVE_ST3GAL3_CAUSES_MCT12_AND_EIEE15	0.0006
REACTOME_TLR3_MEDIATED_TICAM1_DEPENDENT_PROGRAMMED_CELL_DEATH	0.0005
REACTOME_SUMO_IS_PROTEOLYTICALLY_PROCESSED	0.0005
REACTOME_RIPK1_MEDIATED_REGULATED_NECROSIS	0.0005
REACTOME_FORMATION_OF_XYLULOSE_5_PHOSPHATE	0.0005
REACTOME_DEFECTS_IN_BIOTIN_BTN_METABOLISM	0.0005
REACTOME_ACTIVATED_NTRK3_SIGNALS_THROUGH_RAS	0.0005
REACTOME_POLYMERASE_SWITCHING_ON_THE_C_STRAND_OF_THE_TELOMERE	0.0005
REACTOME_SIGNALING_BY_MAPK_MUTANTS	0.0004
REACTOME_HIV_TRANSCRIPTION_ELONGATION	0.0004
REACTOME_ASYMMETRIC_LOCALIZATION_OF_PCP_PROTEINS	0.0004
REACTOME_SYNTHESIS_OF_ACTIVE_UBIQUITIN_ROLES_OF_E1_AND_E2_ENZYMES	0.0004
REACTOME_ADENYLATE_CYCLASE_ACTIVATING_PATHWAY	0.0004
REACTOME_TELOMERE_C_STRAND_SYNTHESIS_INITIATION	0.0003
REACTOME_PROPIONYL_COA_CATABOLISM	0.0003
REACTOME_APEX1_INDEPENDENT_RESOLUTION_OF_AP_SITES_VIA_THE_SINGLE_NUCLEOTIDE_REPLACEMENT_PATHWAY	0.0003
REACTOME_ABORTIVE_ELONGATION_OF_HIV_1_TRANSCRIPT_IN_THE_ABSENCE_OF_TAT	0.0003
REACTOME_LOSS_OF_MECP2_BINDING_ABILITY_TO_THE_NCOR_SMRT_COMPLEX	0.0003
REACTOME_CROSS_PRESENTATION_OF_SOLUBLE_EXOGENOUS_ANTIGENS_ENDOSOMES	0.0002
REACTOME_DEFECTIVE_RIPK1_MEDIATED_REGULATED_NECROSIS	0.0002
REACTOME_PROCESSIVE_SYNTHESIS_ON_THE_C_STRAND_OF_THE_TELOMERE	0.0002
REACTOME_REGULATION_OF_PTEN_LOCALIZATION	0.0002
REACTOME_DEFECTIVE_B4GALT1_CAUSES_B4GALT1_CDG_CDG_2D	0.0002
REACTOME_FGFRL1_MODULATION_OF_FGFR1_SIGNALING	0.0002
REACTOME_DNA_STRAND_ELONGATION	0.0001
REACTOME_O_GLYCOSYLATION_OF_TSR_DOMAIN_CONTAINING_PROTEINS	0.0001
REACTOME_RUNX3_REGULATES_YAP1_MEDIATED_TRANSCRIPTION	0.0001
REACTOME_GAP_FILLING_DNA_REPAIR_SYNTHESIS_AND_LIGATION_IN_GG_NER	0.0001
REACTOME_SYNTHESIS_OF_DIPHTHAMIDE_EEF2	0
