# Supplementary material for: Ginkgetin Alleviates Inflammation and Senescence by Targeting STING
Source: Adv Sci (Weinh). 2024 Nov 19;12(2):2407222. doi: 10.1002/advs.202407222 (PMC11727237; doi:10.1002/advs.202407222)
Supplement: Supplementary file 3 — Supplemental Table 2 [file ADVS-12-2407222-s001.xlsx]

## Sheet: Sheet1
Table S2. RT-qPCR primer sequences
primer sequences for human
Gene name	Forward	Reverse
ACTB	CATGTACGTTGCTATCCAGGC	CTCCTTAATGTCACGCACGAT
IFNB1	CAGCATCTGCTGGTTGAAGA	CATTACCTGAAGGCCAAGGA
CXCL10	CCACGTGTTGAGATCATTGCT	TGCATCGATTTTGCTCCCCT
IL6	TTCGGTCCAGTTGCCTTCTC	TACATGTCTCCTTTCTCAGGGC
IL1B	AGAAGTACCTGAGCTCGCCA	CTGGAAGGAGCACTTCATCTGT
TNF	CCTGCTGCACTTTGGAGTGA	GAGGGTTTGCTACAACATGGG
primer sequences for mouse
Gene name	Forward	Reverse
Actb	TGAGCTGCGTTTTACACCCT	GCCTTCACCGTTCCAGTTTT
Ifnb1	GTCCTCAACTGCTCTCCACT	CCTGCAACCACCACTCATTC
Il6	ACAAGTCGGAGGCTTAATTACACAT	TTGCCATTGCACAACTCTTTTC
Il1b	TCGCTCAGGGTCACAAGAAA	CATCAGAGGCAAGGAGGAAAA
Cxcl10	ATCATCCCTGCGAGCCTATCCT	GACCTTTTTTGGCTAAACGCTTTC
Tnf	AGGCTGCCCCGACTACGT	GACTTTCTCCTGGTATGAGATAGCAAA
Isg15	AAGAAGCAGATTGCCCAGAA	TCTGCGTCAGAAAGACCTCA
Isg56	TTTACAGCAACCATGGGAGAGA	AGCTTCCATGTGAAGTGACATCT
Oam878	AGACTCCGCACCCTCATTTCTA	TTGAGACCTTCCTGCTGCTACT
Oge514	CAGAGAGAGCTTGTCCACCACA	CTAGTGGCCCTGGATAGTACCTG
Il6*	CACAGAGGATACCACTCCCAACA	TCCACGATTTCCCAGAGAACA
Il1b*	AAGCCTCGTGCTGTCGGACC	TGAGGCCCAAGGCCACAGGT
p16*	CGCAGGTTCTTGGTCACTGT	TGTTCACGAAAGCCAGAGCG
p21*	CCTGGTGATGTCCGACCTG	CCATGAGCGCATCGCAATC
